# Supplementary material for: (E)-3-Nitro-N′-(3-nitro­benzyl­idene)­benzohydrazide
Source: Acta Crystallogr Sect E Struct Rep Online. 2012 Feb 17;68(Pt 3):o696. doi: 10.1107/S1600536812005466 (PMC3295476; doi:10.1107/S1600536812005466)
Supplement: Supplementary file 2 [file e-68-0o696-Isup2.hkl]

# 
# h,k,l, Fc-squared, Fo-squared, sigma(Fo-squared) and status flag 
# 
data_I
_shelx_title ' B in P2(1)/c' 
_shelx_refln_list_code          4 
_shelx_F_calc_maximum      292.37 
_exptl_crystal_F_000       648.00 
_reflns_d_resolution_high  0.8257 
 
loop_ 
 _symmetry_equiv_pos_as_xyz 
 'x, y, z' 
 '-x, y+1/2, -z+1/2' 
 '-x, -y, -z' 
 'x, -y-1/2, z-1/2' 
 
_cell_length_a    11.9900 
_cell_length_b    13.5580 
_cell_length_c     8.5800 
_cell_angle_alpha  90.000 
_cell_angle_beta   96.752 
_cell_angle_gamma  90.000 
 
_shelx_F_squared_multiplier     1.000 
 
loop_ 
 _refln_index_h 
 _refln_index_k 
 _refln_index_l 
 _refln_F_squared_calc 
 _refln_F_squared_meas 
 _refln_F_squared_sigma 
 _refln_observed_status 
   1   0   0      290.53      314.52     17.23 o 
   2   0   0     1545.98     1421.59     74.48 o 
   3   0   0     7496.94     6998.79    358.18 o 
   4   0   0      639.27      648.99     37.58 o 
   5   0   0     1031.80      969.80     54.86 o 
   6   0   0       89.56      121.12     14.45 o 
   7   0   0      108.17      105.09     23.74 o 
   8   0   0        4.21       16.08      8.62 o 
   9   0   0      212.61      262.49     35.64 o 
  10   0   0      147.03      172.29     28.84 o 
  11   0   0        9.89        9.34     16.34 o 
  12   0   0        0.03       14.60     16.77 o 
  13   0   0       38.72       43.26     28.96 o 
  14   0   0      173.50      152.60     40.93 o 
   1   1   0      115.09      134.36      6.55 o 
   2   1   0     2694.66     2516.28    101.52 o 
   3   1   0     6750.39     6774.66    245.44 o 
   4   1   0       11.94        6.71      3.69 o 
   5   1   0      414.09      410.48     19.87 o 
   6   1   0      619.19      619.76     28.33 o 
   7   1   0      274.58      308.37     18.45 o 
   8   1   0       61.37       63.77     10.15 o 
   9   1   0      123.09      162.76     19.29 o 
  10   1   0        8.31       14.62     10.53 o 
  11   1   0       48.32       39.00     12.64 o 
  12   1   0        4.10       11.08     15.53 o 
  13   1   0       24.47       42.12     16.63 o 
  14   1   0        0.40       20.22     16.69 o 
   0   2   0       88.84       77.13      6.89 o 
   1   2   0     1042.53     1154.84     43.17 o 
   2   2   0     8808.42     8532.72    308.18 o 
   3   2   0     3742.77     3624.32    132.75 o 
   4   2   0     2590.87     2501.89    102.21 o 
   5   2   0       37.66       51.85      6.64 o 
   6   2   0      171.35      182.05     18.14 o 
   7   2   0      219.25      212.86     14.95 o 
   8   2   0      529.71      518.18     34.20 o 
   9   2   0       35.38       38.98      9.78 o 
  10   2   0        0.00        9.72     10.99 o 
  11   2   0        2.28       -4.59     11.33 o 
  12   2   0       26.64        8.07     15.05 o 
  13   2   0       39.26       35.24     18.62 o 
  14   2   0        0.01        8.97     21.39 o 
   1   3   0      272.87      291.39     13.28 o 
   2   3   0      518.00      513.89     21.38 o 
   3   3   0     1012.73     1020.44     40.00 o 
   4   3   0      296.18      313.35     16.51 o 
   5   3   0       25.34       15.74      5.80 o 
   6   3   0      362.01      409.13     21.80 o 
   7   3   0      358.83      427.81     23.63 o 
   8   3   0       42.33       32.69      8.77 o 
   9   3   0      105.94      107.29     13.19 o 
  10   3   0        0.11       -3.52     10.36 o 
  11   3   0       42.68       47.79     15.98 o 
  13   3   0        2.05       52.45     50.14 o 
  14   3   0       17.19       26.62     18.29 o 
   0   4   0      125.08      128.77     16.65 o 
   1   4   0      161.09      172.17     10.53 o 
   2   4   0      158.82      177.85     10.99 o 
   3   4   0       67.53       57.14      6.90 o 
   4   4   0      145.01      150.49     15.26 o 
   5   4   0        7.22        8.14      4.90 o 
   6   4   0       94.05      139.27     15.67 o 
   7   4   0       30.74       31.02      9.55 o 
   8   4   0       20.88       44.60     10.07 o 
   9   4   0       97.36       77.99     12.29 o 
  10   4   0       21.43       26.18     12.89 o 
  11   4   0       46.76       11.56     16.10 o 
  12   4   0        1.99       27.19     17.73 o 
  13   4   0       24.92       47.99     19.94 o 
   1   5   0     1870.03     1821.33     69.15 o 
   2   5   0     4347.50     4298.02    158.12 o 
   3   5   0      451.85      463.70     21.97 o 
   4   5   0      626.85      606.04     30.65 o 
   5   5   0        2.67       -3.29      4.84 o 
   6   5   0      305.37      328.28     21.93 o 
   7   5   0      268.36      269.76     21.11 o 
   8   5   0      519.72      507.89     37.93 o 
   9   5   0        9.27        4.09      7.48 o 
  10   5   0      143.77      128.25     17.75 o 
  11   5   0        4.89       24.28     16.52 o 
  12   5   0       61.38       61.86     19.68 o 
  13   5   0      130.43      118.30     26.18 o 
   0   6   0      537.51      549.54     34.67 o 
   1   6   0     1169.22     1178.09     46.63 o 
   2   6   0        7.91        9.80      4.86 o 
   3   6   0        5.36        3.79      5.19 o 
   5   6   0     1528.14     1555.53     61.94 o 
   6   6   0      130.83      163.04     17.86 o 
   7   6   0      198.60      203.31     18.43 o 
   8   6   0      104.56       98.19     13.53 o 
   9   6   0       34.05       25.77     10.59 o 
  10   6   0       81.16      114.22     20.53 o 
  11   6   0      108.83       76.47     24.09 o 
  12   6   0        6.43      -20.29     17.09 o 
  13   6   0       10.02       34.12     19.70 o 
   1   7   0        0.13        1.28      4.97 o 
   2   7   0      262.17      323.97     18.86 o 
   3   7   0      894.69      913.40     38.52 o 
   4   7   0       20.24       29.50      8.65 o 
   5   7   0       33.43       41.09      7.91 o 
   6   7   0        9.79       15.68      6.59 o 
   7   7   0       89.24       97.21     21.91 o 
   8   7   0       58.50       52.33     14.27 o 
   9   7   0        2.88       14.87     15.35 o 
  10   7   0      425.72      348.24     50.23 o 
  11   7   0       19.91       28.54     17.91 o 
  12   7   0       19.68       64.08     20.50 o 
  13   7   0       23.59       40.02     24.08 o 
   0   8   0       18.04       13.31      8.45 o 
   1   8   0       27.59       40.52      7.33 o 
   2   8   0      587.69      596.82     28.41 o 
   3   8   0       56.28       58.12      8.82 o 
   4   8   0        9.11       15.17      6.89 o 
   5   8   0      184.81      205.69     15.78 o 
   6   8   0        0.14       12.15      8.61 o 
   7   8   0       25.20       35.15     11.17 o 
   8   8   0       58.12       37.47     11.61 o 
   9   8   0       52.68       51.61     14.11 o 
  10   8   0       21.04       -7.34     11.09 o 
  11   8   0      167.23      196.29     29.30 o 
  12   8   0        0.00       15.22     18.88 o 
   1   9   0       57.72       60.79      9.18 o 
   2   9   0        6.61        2.09      6.86 o 
   3   9   0       42.57       39.76      8.40 o 
   4   9   0       74.99       62.69      9.88 o 
   5   9   0        3.47       21.41      8.99 o 
   6   9   0      169.20      174.88     19.58 o 
   7   9   0      284.53      254.85     24.80 o 
   8   9   0        0.01       15.02     10.50 o 
   9   9   0       11.93       28.92     15.55 o 
  10   9   0        0.07        3.49     12.48 o 
  11   9   0        8.15       -3.14     17.62 o 
  12   9   0       95.70       77.10     27.53 o 
   0  10   0      199.54      187.88     21.86 o 
   1  10   0       86.01       99.56     11.71 o 
   2  10   0        9.39       20.82      9.06 o 
   3  10   0       66.34       75.60     10.54 o 
   4  10   0        6.33       21.94      9.10 o 
   5  10   0      498.97      524.43     33.45 o 
   6  10   0      554.21      524.07     45.60 o 
   7  10   0        1.78        6.00     28.48 o 
   8  10   0      196.95      225.47     28.10 o 
   9  10   0       18.49       30.48     15.98 o 
  10  10   0        0.11        3.35     20.85 o 
  11  10   0        1.35        4.90     13.82 o 
   1  11   0       12.97       32.22      9.32 o 
   2  11   0       67.19       57.52     11.14 o 
   3  11   0      501.07      558.05     39.97 o 
   4  11   0      663.73      681.51     46.15 o 
   5  11   0      500.02      495.54     38.24 o 
   6  11   0       23.81        9.82     12.85 o 
   7  11   0        1.36       25.19     13.58 o 
   8  11   0       69.81      102.77     23.54 o 
   9  11   0        1.83        0.33     13.38 o 
  10  11   0       37.68       43.01     17.22 o 
   0  12   0      864.32      836.92    117.18 o 
   1  12   0      359.41      343.69     29.55 o 
   2  12   0      368.67      376.09     31.85 o 
   3  12   0      304.31      252.30     39.69 o 
   4  12   0       43.29       32.71     14.51 o 
   5  12   0        9.64       10.58     13.08 o 
   6  12   0       48.53       58.70     28.71 o 
   7  12   0       30.69       65.79     63.06 o 
   8  12   0        9.35        1.09     15.61 o 
   9  12   0        2.72       37.26     37.04 o 
   1  13   0      120.65      116.93     16.60 o 
   2  13   0       26.83       23.67     13.47 o 
   3  13   0       76.81       74.47     18.29 o 
   4  13   0       47.21       43.40     19.55 o 
   5  13   0       40.96       73.21     21.14 o 
   6  13   0       97.25      148.69     39.17 o 
   7  13   0        9.84       27.36     15.68 o 
   8  13   0        0.18       24.80     15.62 o 
   0  14   0       13.09        6.41     28.45 o 
   1  14   0        6.49       14.48     16.50 o 
   2  14   0        5.48       -5.52     12.78 o 
   3  14   0       36.80       33.30     17.09 o 
   4  14   0       10.38        5.21     15.69 o 
   5  14   0       20.70       53.25     18.70 o 
   7  14   0        1.21       -2.23     14.76 o 
   1  15   0        0.37       -2.02     20.96 o 
   2  15   0       25.40       -1.27     14.23 o 
   3  15   0       48.76       49.89     17.83 o 
   4  15   0        0.01       47.69     31.66 o 
   5  15   0        0.11       45.42     28.02 o 
   0  16   0       14.51       41.69     37.17 o 
   1  16   0       26.17       -4.88     22.50 o 
   2  16   0       11.14       13.37     23.22 o 
   3  16   0       20.81       46.06     18.02 o 
 -14   1   1       73.83       65.61     33.71 o 
 -13   1   1      142.72      168.33     30.96 o 
 -12   1   1        2.37       -3.00     16.48 o 
 -11   1   1        0.93        2.15     10.62 o 
 -10   1   1       22.24       28.15     11.74 o 
  -9   1   1      114.16      122.57     12.16 o 
  -8   1   1        2.47        8.44      6.04 o 
  -7   1   1      916.01      934.35     39.49 o 
  -6   1   1      433.89      454.30     23.14 o 
  -5   1   1     1002.65      946.13     38.18 o 
  -4   1   1       27.72       46.60      5.76 o 
  -3   1   1     1266.11     1217.70     46.55 o 
  -2   1   1     1143.10     1083.38     40.99 o 
   0   1   1      197.69      189.50      8.49 o 
   1   1   1       56.57       49.80      4.50 o 
   2   1   1      208.95      206.77     11.85 o 
   3   1   1    26396.51    25166.04   1100.76 o 
   4   1   1      285.94      304.43     17.58 o 
   5   1   1      456.10      485.59     22.75 o 
   6   1   1        1.60        2.45      4.21 o 
   7   1   1      622.11      640.56     35.39 o 
   8   1   1       96.35      108.46     15.33 o 
   9   1   1      196.09      220.49     22.86 o 
  10   1   1        0.89        1.17     10.37 o 
  11   1   1       21.75       23.84     14.86 o 
  12   1   1        1.49        5.59     12.93 o 
  13   1   1        5.88       35.00     15.86 o 
  14   1   1        0.61       34.22     16.90 o 
 -14   2   1       47.79       47.35     21.83 o 
 -13   2   1      112.03      150.90     25.47 o 
 -12   2   1       89.65      102.76     19.61 o 
 -11   2   1        2.85       15.28     12.29 o 
 -10   2   1      160.83      157.77     19.25 o 
  -9   2   1       42.26       40.62     14.87 o 
  -8   2   1       70.73       65.71      8.99 o 
  -7   2   1       59.31       58.67      8.34 o 
  -6   2   1      176.96      222.20     14.74 o 
  -5   2   1       43.57       61.44      8.90 o 
  -4   2   1      285.88      313.36     15.56 o 
  -3   2   1     1110.18     1094.91     42.27 o 
  -2   2   1      317.84      323.72     14.61 o 
  -1   2   1     2662.03     2556.21     93.58 o 
   0   2   1      535.06      512.39     22.59 o 
   1   2   1     8122.16     8012.68    289.29 o 
   2   2   1     5888.21     6018.67    238.37 o 
   3   2   1     1915.78     1851.05     69.42 o 
   4   2   1     1314.11     1335.13     63.36 o 
   5   2   1      404.24      412.40     20.17 o 
   6   2   1      994.23      977.82     40.27 o 
   7   2   1       34.32       38.78     15.85 o 
   8   2   1       91.79       79.38     11.49 o 
   9   2   1       43.36       41.47     11.91 o 
  10   2   1       15.15        9.78     11.41 o 
  11   2   1       13.27       29.99     13.42 o 
  12   2   1       42.16       66.56     17.62 o 
  13   2   1        3.58       20.98     26.95 o 
  14   2   1        0.65       16.78     17.35 o 
 -14   3   1       35.62       72.85     28.00 o 
 -13   3   1       17.95       24.03     16.46 o 
 -12   3   1       11.84       27.48     16.91 o 
 -11   3   1       82.23       73.71     18.92 o 
 -10   3   1       80.00       84.36     13.52 o 
  -9   3   1      120.47      100.86     18.32 o 
  -8   3   1       21.59       23.23      8.76 o 
  -7   3   1      247.88      302.97     18.99 o 
  -6   3   1     4662.92     4421.36    178.88 o 
  -5   3   1     1312.46     1347.87     53.23 o 
  -4   3   1      283.75      288.76     15.83 o 
  -3   3   1      151.84      178.18     12.49 o 
  -2   3   1      152.21      141.72      8.48 o 
  -1   3   1     3821.62     3593.82    131.25 o 
   0   3   1       39.78       37.50      4.32 o 
   1   3   1      444.97      421.14     17.92 o 
   2   3   1     1608.33     1494.97     56.67 o 
   3   3   1     1122.71     1096.22     42.87 o 
   4   3   1        0.01       -2.83      3.66 o 
   5   3   1      478.41      475.93     25.28 o 
   6   3   1       53.73       50.92     11.06 o 
   7   3   1       51.34       36.98      8.82 o 
   8   3   1      621.08      630.95     42.03 o 
   9   3   1      314.14      373.36     37.51 o 
  10   3   1       39.96       40.55     12.89 o 
  11   3   1        5.30        6.49     12.18 o 
  12   3   1        0.30       -2.91     19.40 o 
  13   3   1        1.17      -24.29     16.19 o 
 -14   4   1        4.56       24.48     24.34 o 
 -13   4   1       24.55       22.85     16.80 o 
 -12   4   1       37.55       62.38     20.23 o 
 -11   4   1      123.77      130.80     35.54 o 
 -10   4   1       35.38       22.39     10.61 o 
  -9   4   1      105.98      124.75     23.64 o 
  -8   4   1       16.60       27.05      8.42 o 
  -7   4   1       77.24       66.08      9.45 o 
  -6   4   1      529.60      515.21     27.03 o 
  -5   4   1      577.80      643.76     28.92 o 
  -4   4   1       33.28       28.27      9.59 o 
  -3   4   1      236.58      240.58     13.22 o 
  -2   4   1       32.69       41.78      5.14 o 
  -1   4   1      161.46      168.50     10.99 o 
   0   4   1      187.77      231.06     12.28 o 
   1   4   1      255.23      261.12     13.69 o 
   2   4   1      153.62      184.30     11.47 o 
   3   4   1      203.55      229.27     13.69 o 
   4   4   1      346.82      358.99     18.91 o 
   5   4   1       18.30       27.73      5.71 o 
   6   4   1      735.79      713.72     34.96 o 
   7   4   1      174.51      194.40     18.08 o 
   8   4   1       32.72       55.75     10.53 o 
   9   4   1      181.76      177.20     20.70 o 
  10   4   1      171.20      163.06     20.68 o 
  11   4   1        8.61       16.86     13.40 o 
  12   4   1        1.00       34.18     18.79 o 
  13   4   1       25.72       30.09     18.56 o 
 -13   5   1       10.21       19.54     17.41 o 
 -12   5   1       91.26      119.65     23.52 o 
 -11   5   1      130.04      192.02     36.02 o 
 -10   5   1        1.33        3.28      9.59 o 
  -9   5   1       45.68       68.35     13.34 o 
  -8   5   1       60.42       51.66     12.33 o 
  -7   5   1        6.67        6.61      6.57 o 
  -6   5   1        5.82        4.68      6.05 o 
  -5   5   1       57.20       74.01     10.31 o 
  -4   5   1      161.64      176.29     14.61 o 
  -3   5   1      446.11      450.15     21.41 o 
  -2   5   1     1721.25     1652.95     63.28 o 
  -1   5   1      324.55      331.48     17.09 o 
   0   5   1      300.52      304.33     15.85 o 
   1   5   1      107.66      116.30      8.88 o 
   2   5   1      446.74      395.51     19.68 o 
   3   5   1      314.49      352.38     18.85 o 
   4   5   1      487.87      537.02     25.91 o 
   5   5   1      117.98      112.28     10.57 o 
   6   5   1      105.35       97.18     13.10 o 
   7   5   1        9.87       17.90      8.45 o 
   8   5   1       87.40      122.61     14.50 o 
   9   5   1        8.16       10.74      8.81 o 
  10   5   1       25.91       39.60     13.64 o 
  11   5   1       54.23       48.54     18.59 o 
  12   5   1        9.42        2.38     35.74 o 
  13   5   1       57.27       73.31     22.44 o 
 -13   6   1       39.48       33.44     43.43 o 
 -12   6   1       13.49        2.05     17.74 o 
 -11   6   1        4.75       10.26     10.87 o 
 -10   6   1        1.99        2.36      9.97 o 
  -9   6   1      164.59      168.11     23.34 o 
  -8   6   1        6.75       14.10      8.81 o 
  -7   6   1       74.34       74.15     11.35 o 
  -6   6   1      281.41      313.61     19.65 o 
  -5   6   1       71.52       65.06      8.55 o 
  -4   6   1       86.69       77.79      8.66 o 
  -3   6   1       77.58       68.13      9.05 o 
  -2   6   1      561.03      592.05     26.88 o 
  -1   6   1      654.42      642.36     27.46 o 
   0   6   1      111.04      123.76      9.96 o 
   1   6   1     2482.82     2452.74     92.52 o 
   2   6   1      234.43      282.54     16.71 o 
   3   6   1      771.72      754.82     32.49 o 
   4   6   1       17.91       29.45      6.79 o 
   5   6   1        5.87        5.47      6.20 o 
   6   6   1       13.23       17.98      7.79 o 
   7   6   1       11.79       18.34      7.76 o 
   8   6   1      103.59      118.39     14.70 o 
   9   6   1       12.03       24.02      9.81 o 
  10   6   1       23.12       33.33     16.67 o 
  11   6   1        7.16        9.07     19.59 o 
  12   6   1        0.80       -2.16     16.92 o 
  13   6   1        1.52       60.45     37.41 o 
 -13   7   1        8.35       24.99     21.19 o 
 -12   7   1      200.61      219.69     35.95 o 
 -11   7   1        2.73       47.35     17.89 o 
 -10   7   1       48.57       33.58     13.04 o 
  -9   7   1       27.02       47.13     12.85 o 
  -8   7   1      148.07      163.50     20.06 o 
  -7   7   1       11.22       17.34      8.67 o 
  -6   7   1       70.41       80.95     11.66 o 
  -5   7   1       30.79       37.66      8.81 o 
  -4   7   1        2.73        9.55      5.46 o 
  -3   7   1      207.52      242.49     15.85 o 
  -1   7   1      603.86      658.65     28.94 o 
   0   7   1      368.14      409.75     25.32 o 
   1   7   1      127.76      129.79     11.05 o 
   2   7   1        5.33        5.18      5.44 o 
   3   7   1      286.82      315.12     19.36 o 
   4   7   1      112.93      143.28     12.45 o 
   5   7   1        6.39       15.64      6.87 o 
   6   7   1       18.23       30.74      8.50 o 
   7   7   1       14.45       16.39      8.68 o 
   8   7   1        0.33       22.01      9.20 o 
   9   7   1       48.42       49.44     22.27 o 
  10   7   1       21.02        6.07     15.85 o 
  11   7   1        1.89        2.80     17.24 o 
  12   7   1        6.60       -2.75     16.44 o 
 -12   8   1       12.61        5.96     24.21 o 
 -11   8   1        8.83       39.92     17.15 o 
 -10   8   1      101.24       91.66     15.12 o 
  -9   8   1       15.47       24.86     10.74 o 
  -8   8   1       18.08       13.72     10.83 o 
  -7   8   1      491.52      510.18     32.68 o 
  -6   8   1       69.07       93.14     12.75 o 
  -5   8   1      430.43      436.99     28.21 o 
  -4   8   1      782.61      740.58     34.66 o 
  -3   8   1      411.48      417.82     22.99 o 
  -2   8   1        6.89       17.32      6.25 o 
  -1   8   1      992.60      912.04     38.71 o 
   0   8   1      690.16      765.86     35.85 o 
   1   8   1        5.69        8.66      5.90 o 
   2   8   1        2.30        7.73      6.21 o 
   3   8   1      496.50      516.12     27.82 o 
   4   8   1      560.14      551.68     29.03 o 
   5   8   1       52.94       72.69      9.91 o 
   6   8   1        0.80       -0.41      7.68 o 
   7   8   1      205.15      217.97     19.72 o 
   8   8   1       18.06       27.53     11.42 o 
   9   8   1      113.19       87.58     25.91 o 
  10   8   1       41.72       46.00     18.92 o 
  11   8   1        8.12       96.89     91.91 o 
  12   8   1        2.99       33.54     26.65 o 
 -12   9   1       47.61       82.06     29.56 o 
 -11   9   1        0.49       -7.11     13.19 o 
 -10   9   1        8.17       10.30     13.46 o 
  -9   9   1       50.70       20.08     13.89 o 
  -8   9   1      298.59      285.29     33.10 o 
  -7   9   1      111.61      106.98     19.45 o 
  -6   9   1      259.32      191.38     21.35 o 
  -5   9   1       45.88       56.00     12.60 o 
  -4   9   1      218.40      208.00     20.97 o 
  -3   9   1       98.78      117.93     13.58 o 
  -2   9   1      157.79      169.33     18.05 o 
  -1   9   1       31.92       38.30      7.51 o 
   0   9   1       24.91       32.92      7.66 o 
   1   9   1        7.33       20.24      7.19 o 
   2   9   1       71.35      131.03     35.50 o 
   3   9   1        5.91        4.34      7.17 o 
   4   9   1        0.06        6.28      7.03 o 
   5   9   1       37.06       45.32      9.44 o 
   6   9   1       53.82       46.07     10.60 o 
   7   9   1       64.27       80.09     17.54 o 
   8   9   1      206.69      217.92     24.18 o 
   9   9   1        1.73       15.39     11.44 o 
  10   9   1      101.27      137.24     20.48 o 
  11   9   1       76.17       69.11     22.22 o 
 -11  10   1        1.51       30.49     16.05 o 
 -10  10   1        0.61       23.01     15.25 o 
  -9  10   1      308.74      340.07     38.86 o 
  -8  10   1        1.21        1.12     13.83 o 
  -7  10   1       72.61       98.33     23.74 o 
  -6  10   1       44.64       39.35     16.13 o 
  -5  10   1      197.16      189.61     21.23 o 
  -4  10   1       13.05       24.62     10.54 o 
  -3  10   1      352.83      331.03     28.57 o 
  -2  10   1       75.03       67.22     11.04 o 
  -1  10   1        0.70        6.15      7.42 o 
   0  10   1      128.67      127.58     14.43 o 
   1  10   1      250.53      265.84     24.08 o 
   2  10   1        6.00       14.09      7.53 o 
   3  10   1        9.79        4.18      7.70 o 
   4  10   1        4.26       11.96      7.35 o 
   5  10   1      128.01      129.66     14.91 o 
   6  10   1       24.28       20.19     11.17 o 
   7  10   1      241.24      248.51     25.39 o 
   8  10   1       72.33       98.68     20.02 o 
   9  10   1        2.75       26.26     12.89 o 
  10  10   1        7.68       40.75     14.63 o 
  11  10   1       73.34       73.43     21.11 o 
 -10  11   1        0.97       22.71     16.77 o 
  -9  11   1      105.42       85.33     19.60 o 
  -8  11   1        0.89        6.19     14.17 o 
  -7  11   1       42.60       47.22     15.87 o 
  -6  11   1       12.98       25.86     11.41 o 
  -5  11   1       79.03       86.90     23.22 o 
  -4  11   1      218.96      217.80     23.51 o 
  -3  11   1      902.37      856.55     53.77 o 
  -2  11   1      104.30      124.38     17.39 o 
  -1  11   1      551.10      470.57     31.30 o 
   0  11   1      316.17      306.25     29.22 o 
   1  11   1       35.59       48.93     10.38 o 
   2  11   1      170.50      153.19     16.18 o 
   3  11   1      159.16      153.78     16.10 o 
   4  11   1        0.75       13.01      8.44 o 
   5  11   1      229.15      305.89     31.93 o 
   6  11   1      232.39      238.60     46.71 o 
   7  11   1       36.56       28.33     13.44 o 
   8  11   1        1.00      -18.90     29.82 o 
   9  11   1       79.48      110.37     25.50 o 
  10  11   1        0.48       17.74     18.14 o 
  -9  12   1        4.30       23.97     15.85 o 
  -8  12   1        0.04       23.70     14.62 o 
  -7  12   1       17.97       54.19     16.78 o 
  -6  12   1        1.51       16.84     13.22 o 
  -5  12   1       57.63       56.41     14.08 o 
  -3  12   1        2.59       12.34     10.83 o 
  -2  12   1       11.06        1.31      9.56 o 
  -1  12   1      514.25      501.91     45.52 o 
   0  12   1       13.71       18.27      8.58 o 
   1  12   1       27.05       54.21     10.46 o 
   3  12   1      316.45      307.02     28.03 o 
   4  12   1       35.03       22.31     18.99 o 
   5  12   1       18.75       39.22     17.23 o 
   6  12   1        2.16      -14.38     14.59 o 
   7  12   1      168.54      152.65     29.77 o 
   8  12   1       28.82       61.73     21.38 o 
   9  12   1       10.20        6.26     29.35 o 
  -8  13   1        0.32       24.66     13.94 o 
  -7  13   1       16.56        8.02     15.13 o 
  -6  13   1        1.59       38.83     17.21 o 
  -5  13   1       25.93       19.58     17.83 o 
  -4  13   1       14.01        4.29     14.32 o 
  -3  13   1       80.85       59.11     22.94 o 
  -2  13   1       27.17       35.53     18.14 o 
  -1  13   1        1.29        6.64     13.12 o 
   0  13   1       11.91       27.15     13.60 o 
   1  13   1      125.57      111.44     17.31 o 
   2  13   1        0.15        8.11     10.80 o 
   3  13   1      196.99      248.81     30.52 o 
   4  13   1       17.14       13.15     15.38 o 
   5  13   1        2.88       52.84     19.77 o 
   6  13   1        5.22       10.77     23.75 o 
   7  13   1        7.19       18.16     18.48 o 
   8  13   1        0.07       11.42     34.86 o 
  -7  14   1        1.09       25.13     17.44 o 
  -6  14   1        3.13       35.92     22.94 o 
  -5  14   1        2.75       12.55     15.73 o 
  -4  14   1        5.21        8.82     14.58 o 
  -3  14   1        8.66       23.73     14.83 o 
  -2  14   1       29.09       62.59     17.84 o 
  -1  14   1        8.82       17.68     14.78 o 
   0  14   1        6.47       35.99     17.31 o 
   1  14   1      107.96      143.72     23.43 o 
   2  14   1       17.88       21.85     13.80 o 
   3  14   1        0.44       -8.41     18.48 o 
   4  14   1       79.96       94.39     28.84 o 
   5  14   1       24.81       45.39     19.00 o 
   6  14   1       29.23       27.00     18.84 o 
   7  14   1        0.49        7.19     45.54 o 
  -5  15   1       59.99       79.92     27.73 o 
  -4  15   1        1.21       21.18     16.74 o 
  -3  15   1        3.62       17.70     16.20 o 
  -2  15   1        0.13       16.52     24.15 o 
  -1  15   1       17.07       35.27     17.29 o 
   0  15   1        4.00       16.74     15.97 o 
   1  15   1       20.07       40.63     22.65 o 
   2  15   1        4.79        6.02     21.76 o 
   3  15   1        0.16       21.09     14.62 o 
   4  15   1        6.26       41.46     32.17 o 
   5  15   1       23.21       65.63     31.74 o 
  -3  16   1        4.44       29.92     18.01 o 
  -2  16   1       18.72       22.48     40.06 o 
  -1  16   1        0.78       18.28     17.49 o 
   0  16   1        0.64       30.83     25.34 o 
   1  16   1        7.18       21.74     24.13 o 
   2  16   1        8.77       -2.22     21.11 o 
 -13   0   2       95.13      123.03     40.93 o 
 -12   0   2      732.42      576.04     85.27 o 
 -11   0   2      482.60      468.23    103.47 o 
 -10   0   2      143.27      132.61     27.19 o 
  -9   0   2        2.69        1.04      9.51 o 
  -8   0   2      258.85      271.42     25.98 o 
  -7   0   2      325.13      317.35     50.31 o 
  -6   0   2        0.03        2.52      7.47 o 
  -5   0   2      354.50      363.11     33.31 o 
  -4   0   2       14.05       17.98      6.81 o 
  -3   0   2     7922.84     8156.36    418.20 o 
  -2   0   2      627.90      622.54     35.64 o 
  -1   0   2     1123.27     1174.83     63.24 o 
   0   0   2      106.83      116.72     10.78 o 
   1   0   2     7490.35     7406.18    379.38 o 
   2   0   2    85478.73    84955.13   4312.74 o 
   3   0   2     4474.46     4316.94    222.66 o 
   4   0   2      238.89      237.11     26.14 o 
   5   0   2      814.63      743.34     52.76 o 
   6   0   2     1286.38     1219.88     69.30 o 
   7   0   2      166.57      218.24     30.38 o 
   8   0   2      340.09      338.03     41.26 o 
   9   0   2       25.25       14.22     15.79 o 
  10   0   2      289.64      253.22     60.45 o 
  11   0   2      109.53      110.69     28.77 o 
  12   0   2       12.32        2.99     22.27 o 
  13   0   2        0.74        4.70     23.85 o 
 -14   1   2        9.67       31.16     33.32 o 
 -13   1   2       13.27       38.39     29.69 o 
 -12   1   2        0.75       23.44     23.58 o 
 -11   1   2       35.59       37.83     14.95 o 
 -10   1   2       18.85       11.68      7.59 o 
  -9   1   2       54.35       52.04      9.46 o 
  -8   1   2        6.75        9.34      6.72 o 
  -7   1   2     1050.57      991.82     41.77 o 
  -6   1   2        0.31        4.35      6.45 o 
  -5   1   2       21.68       24.07      5.62 o 
  -4   1   2     2258.03     2002.79     75.70 o 
  -3   1   2        6.56        5.98      3.65 o 
  -2   1   2        2.13       -0.60      2.91 o 
  -1   1   2     9712.53     9043.14    326.71 o 
   1   1   2       36.97       47.00      5.05 o 
   2   1   2     9031.46     8592.07    310.91 o 
   3   1   2       13.15       17.27      3.67 o 
   4   1   2     1517.92     1542.65     65.63 o 
   5   1   2      101.59      120.58     11.61 o 
   6   1   2        0.53        6.55      6.23 o 
   7   1   2        5.98       11.95      9.34 o 
   8   1   2        7.24       26.99     12.57 o 
   9   1   2       13.03       19.71     11.19 o 
  10   1   2        3.35       20.11     12.38 o 
  11   1   2       25.41       12.65     15.99 o 
  12   1   2        1.43       12.64     14.33 o 
  13   1   2        0.33       -8.64     15.25 o 
 -14   2   2       22.17       77.36     37.42 o 
 -13   2   2       62.05      137.71     36.10 o 
 -12   2   2       17.40        9.92     13.16 o 
 -11   2   2       96.62      104.23     18.66 o 
 -10   2   2      177.90      175.02     20.51 o 
  -9   2   2        5.52        0.63     12.19 o 
  -8   2   2      192.02      306.61     57.41 o 
  -7   2   2      262.88      261.10     19.21 o 
  -6   2   2      444.30      469.43     23.84 o 
  -5   2   2       65.54       73.51      8.07 o 
  -4   2   2     2035.95     1889.96     71.77 o 
  -3   2   2      335.40      369.79     17.34 o 
  -2   2   2        0.00       -1.45      3.47 o 
  -1   2   2     2112.57     2158.48     80.11 o 
   0   2   2      751.76      705.16     28.10 o 
   1   2   2     3491.31     3525.66    129.37 o 
   2   2   2     2834.38     2737.11    101.29 o 
   3   2   2       19.44       33.84      5.90 o 
   4   2   2     3294.35     3247.26    132.55 o 
   5   2   2      163.16      142.79     12.89 o 
   6   2   2      553.89      552.28     31.03 o 
   7   2   2        5.57       24.80      8.39 o 
   8   2   2        5.25        1.08      8.98 o 
   9   2   2       77.33       55.82     13.69 o 
  10   2   2       51.95       23.97     12.42 o 
  11   2   2       26.92       41.87     14.79 o 
  12   2   2       46.56       74.53     18.21 o 
  13   2   2        9.47       33.37     16.91 o 
 -14   3   2       19.46       -0.38     19.84 o 
 -13   3   2       11.58       32.26     16.20 o 
 -12   3   2       73.16      108.88     20.19 o 
 -11   3   2       10.68        7.17      9.86 o 
 -10   3   2       11.31       34.88     10.41 o 
  -9   3   2       12.22       26.79     10.82 o 
  -8   3   2       84.53       63.18     10.09 o 
  -7   3   2      248.26      257.90     17.31 o 
  -6   3   2      272.82      330.58     19.70 o 
  -5   3   2     1399.27     1414.40     55.48 o 
  -4   3   2      160.23      174.57     12.65 o 
  -3   3   2       36.48       44.10      6.53 o 
  -2   3   2        2.65        6.92      4.28 o 
  -1   3   2        1.40       -1.30      3.97 o 
   0   3   2     4138.96     4036.37    147.68 o 
   1   3   2      366.13      355.40     16.77 o 
   2   3   2        3.83        9.01      3.64 o 
   3   3   2        0.95       -0.23      4.53 o 
   4   3   2      486.26      529.46     28.14 o 
   5   3   2       59.15       57.95      8.70 o 
   6   3   2      301.44      328.65     22.95 o 
   7   3   2      162.80      170.17     16.12 o 
   8   3   2      127.91      117.42     16.50 o 
   9   3   2       65.36       86.30     15.41 o 
  10   3   2       13.00       22.04     12.22 o 
  11   3   2       25.08       42.85     14.68 o 
  12   3   2        0.76       -7.72     13.45 o 
  13   3   2       24.15       39.15     20.64 o 
 -14   4   2        8.06       25.99     16.66 o 
 -13   4   2       12.11      -10.10     14.20 o 
 -12   4   2      142.04      115.91     21.50 o 
 -11   4   2       96.66       76.17     13.90 o 
 -10   4   2       52.23       76.33     13.43 o 
  -9   4   2       99.90       92.14     12.59 o 
  -8   4   2      536.60      545.42     33.05 o 
  -7   4   2       48.45       49.27     10.41 o 
  -6   4   2      338.28      334.12     19.23 o 
  -5   4   2      200.08      214.03     13.70 o 
  -4   4   2      438.93      474.07     25.86 o 
  -3   4   2      668.35      679.80     31.54 o 
  -2   4   2      869.28      890.77     35.50 o 
  -1   4   2        0.48        4.72      4.57 o 
   0   4   2      792.41      752.36     33.98 o 
   1   4   2       11.78       10.00      4.01 o 
   2   4   2       76.26       88.40      7.74 o 
   3   4   2      310.81      327.67     17.59 o 
   4   4   2       14.45       14.01      5.11 o 
   5   4   2        0.47       11.55      6.72 o 
   6   4   2      116.71      112.02     15.41 o 
   7   4   2       25.81       36.23      8.96 o 
   8   4   2      156.10      176.91     20.42 o 
   9   4   2        0.07       10.34     10.76 o 
  10   4   2        1.11       -0.28     11.45 o 
  11   4   2      158.76      164.22     32.24 o 
  12   4   2       20.05       22.50     15.34 o 
  13   4   2       29.26       61.10     21.02 o 
 -13   5   2        2.10       40.47     18.72 o 
 -12   5   2       64.14       57.65     18.96 o 
 -11   5   2      157.33      120.74     17.07 o 
 -10   5   2        3.05       27.57     20.29 o 
  -9   5   2        2.49        7.21      8.26 o 
  -8   5   2      280.64      308.62     28.75 o 
  -7   5   2      191.36      196.16     17.44 o 
  -6   5   2      366.37      389.02     25.47 o 
  -5   5   2       33.83       37.21      6.28 o 
  -4   5   2     1843.00     1838.03     78.31 o 
  -3   5   2     3316.45     3495.36    129.86 o 
  -2   5   2     5226.88     4964.88    181.88 o 
  -1   5   2       71.70       78.71      9.07 o 
   0   5   2        3.80       11.43      5.27 o 
   1   5   2      263.16      286.82     15.81 o 
   2   5   2      939.35      928.43     37.81 o 
   3   5   2        1.18       -0.09      5.40 o 
   4   5   2     3547.85     3362.38    126.06 o 
   5   5   2      205.22      188.41     16.60 o 
   6   5   2       23.32       44.64      9.39 o 
   7   5   2        0.02        9.90      8.70 o 
   8   5   2       11.31       23.30      9.39 o 
   9   5   2        0.66        4.20     10.34 o 
  10   5   2      183.91      198.10     32.07 o 
  11   5   2        3.70       45.94     15.67 o 
  12   5   2       30.67       27.90     22.69 o 
  13   5   2       38.79       23.58     18.83 o 
 -13   6   2       22.99       26.43     18.23 o 
 -12   6   2       10.19       45.96     19.75 o 
 -11   6   2       97.91       82.22     16.26 o 
 -10   6   2      122.80      123.13     17.84 o 
  -9   6   2      266.46      259.03     25.05 o 
  -8   6   2        3.94        5.54      8.56 o 
  -7   6   2       23.50       24.96      8.62 o 
  -5   6   2      109.20      138.99     18.10 o 
  -4   6   2      148.24      198.63     16.08 o 
  -3   6   2      441.49      465.94     22.55 o 
  -2   6   2      754.74      791.55     32.90 o 
  -1   6   2       15.79       27.67      7.08 o 
   0   6   2     1032.92     1012.30     40.84 o 
   1   6   2     3183.67     3100.43    115.52 o 
   2   6   2       18.02       25.37      5.76 o 
   3   6   2        2.99        7.37      6.81 o 
   4   6   2       58.17       71.78      8.96 o 
   5   6   2       99.82      113.72     12.89 o 
   6   6   2      402.99      397.16     26.58 o 
   7   6   2      533.04      521.77     34.01 o 
   8   6   2        0.00       -1.10      7.58 o 
   9   6   2      127.89      111.00     26.41 o 
  10   6   2        7.27       19.76     14.06 o 
  11   6   2       26.23       39.73     18.64 o 
  12   6   2       12.88       16.64     17.90 o 
 -13   7   2        0.47       34.78     26.07 o 
 -12   7   2        1.50       -7.35     18.71 o 
 -11   7   2       20.27       53.23     17.90 o 
 -10   7   2       12.14       21.56     22.12 o 
  -9   7   2      221.77      184.36     24.27 o 
  -8   7   2      378.08      386.04     28.18 o 
  -7   7   2        2.08       11.10      9.30 o 
  -6   7   2      238.99      234.56     19.71 o 
  -5   7   2      501.07      516.68     30.80 o 
  -4   7   2      209.52      217.77     32.45 o 
  -3   7   2      104.51      122.18     10.20 o 
  -2   7   2      926.11      869.46     36.25 o 
  -1   7   2       96.91      113.81     14.67 o 
   0   7   2     2027.49     1979.95     76.23 o 
   1   7   2        2.91       -3.72      4.80 o 
   2   7   2       40.65       40.64      7.28 o 
   3   7   2      129.22      139.56     11.94 o 
   4   7   2        1.07       12.57      6.75 o 
   5   7   2      185.17      238.90     21.06 o 
   6   7   2       69.97       71.95     20.40 o 
   7   7   2        1.39       19.41     10.38 o 
   8   7   2        2.50       -1.64      7.93 o 
   9   7   2        5.74       24.03     12.13 o 
  10   7   2       14.09       14.92     12.46 o 
  11   7   2       10.09       40.45     18.48 o 
  12   7   2      131.80      168.41     28.09 o 
 -12   8   2        3.74       34.04     21.21 o 
 -11   8   2       49.52       34.04     17.83 o 
 -10   8   2        0.30       13.69     11.84 o 
  -9   8   2      479.78      418.03     58.51 o 
  -8   8   2       97.33       88.66     16.17 o 
  -7   8   2        4.04        7.35      9.68 o 
  -6   8   2      116.55      135.00     17.81 o 
  -5   8   2       78.70       76.22     13.26 o 
  -4   8   2       11.18       17.47      8.79 o 
  -3   8   2      445.21      433.45     32.10 o 
  -2   8   2       24.10       17.67      6.61 o 
  -1   8   2       46.72       41.82      8.82 o 
   0   8   2       28.32       38.71      9.75 o 
   1   8   2        1.93        9.71      6.27 o 
   2   8   2        1.93        0.61      5.71 o 
   3   8   2        0.15        2.46      6.29 o 
   4   8   2       16.60       30.87      7.61 o 
   5   8   2       22.57       24.90      8.29 o 
   6   8   2        0.08        4.81      7.74 o 
   7   8   2      120.43      120.16     14.52 o 
   8   8   2       41.49       39.41     10.66 o 
   9   8   2      120.07      104.67     21.32 o 
  10   8   2        0.02        6.35     15.63 o 
  11   8   2       47.95       63.66     20.36 o 
 -12   9   2        2.65       19.75     15.91 o 
 -11   9   2        2.34       -3.40     13.94 o 
 -10   9   2      168.53      209.21     36.91 o 
  -9   9   2        4.67       -3.04     13.84 o 
  -8   9   2        0.24        6.26     16.98 o 
  -7   9   2       15.31       26.32     12.18 o 
  -6   9   2        1.84        7.01      9.08 o 
  -5   9   2       84.79       95.30     21.54 o 
  -4   9   2      198.43      219.98     22.78 o 
  -3   9   2        7.70       17.38      8.98 o 
  -2   9   2        0.09        3.63      7.79 o 
  -1   9   2      112.77      117.10     12.98 o 
   0   9   2       38.72       31.12      8.77 o 
   1   9   2       57.09       46.61     10.01 o 
   2   9   2       52.20       47.36      9.52 o 
   3   9   2       77.16      106.94     17.80 o 
   4   9   2       21.08       25.28      8.56 o 
   5   9   2        6.48        4.48     14.79 o 
   6   9   2      113.82       91.65     12.63 o 
   7   9   2       71.54       64.54     15.38 o 
   8   9   2      111.44      110.86     17.12 o 
   9   9   2       58.04       75.35     15.38 o 
  10   9   2        2.25      -18.05     15.06 o 
  11   9   2        0.33       28.57     17.91 o 
 -11  10   2        1.76       -0.20     13.94 o 
 -10  10   2        4.06        5.59     14.66 o 
  -9  10   2        5.09       12.30     14.68 o 
  -8  10   2       54.56       43.43     22.39 o 
  -7  10   2        7.61        1.91     11.07 o 
  -6  10   2      622.76      627.66     46.34 o 
  -5  10   2       77.50       84.52     14.88 o 
  -4  10   2      107.42      121.81     17.80 o 
  -3  10   2      295.59      267.16     25.28 o 
  -2  10   2       56.63       54.65     12.78 o 
  -1  10   2       36.61       31.90     10.69 o 
   0  10   2      592.21      543.32     33.77 o 
   1  10   2       28.90       45.26      9.33 o 
   2  10   2        0.80        7.79     10.83 o 
   3  10   2       54.56       45.42     11.36 o 
   4  10   2       18.02       27.21     10.37 o 
   5  10   2        5.79        9.28      9.59 o 
   6  10   2       10.07       16.39     10.42 o 
   7  10   2      134.92      125.61     21.73 o 
   8  10   2      166.69      136.41     22.37 o 
   9  10   2        0.47        0.79     14.85 o 
  10  10   2        8.39      -16.14     26.10 o 
 -10  11   2       17.54       15.70     29.83 o 
  -9  11   2       20.17       32.47     18.85 o 
  -8  11   2       46.25       50.62     18.23 o 
  -7  11   2        0.04       30.36     13.16 o 
  -6  11   2      191.03      205.63     24.12 o 
  -5  11   2      114.10      106.02     19.35 o 
  -4  11   2        0.43       -5.05      9.92 o 
  -3  11   2      332.71      292.92     40.90 o 
  -2  11   2     1567.94     1441.31     84.78 o 
  -1  11   2       97.29      140.93     18.81 o 
   0  11   2        0.02        4.41      8.32 o 
   1  11   2       52.22       81.69     14.21 o 
   2  11   2       67.33       67.07     11.18 o 
   3  11   2      157.87      176.66     20.65 o 
   4  11   2       15.99       42.29     13.24 o 
   5  11   2       69.29       47.48     12.61 o 
   6  11   2       88.58       66.06     21.44 o 
   7  11   2       22.63       71.56     17.94 o 
   8  11   2       17.18       29.53     16.15 o 
   9  11   2        2.97        9.31     19.82 o 
  10  11   2        0.99       30.53     28.11 o 
  -9  12   2        7.18        5.29     19.55 o 
  -8  12   2        3.41       50.39     17.56 o 
  -7  12   2        0.00       19.06     12.79 o 
  -6  12   2        0.64       24.37     11.78 o 
  -5  12   2        0.04       16.11     12.29 o 
  -4  12   2       29.20       34.03     13.91 o 
  -3  12   2       76.84       82.58     16.02 o 
  -2  12   2        0.82        1.05     10.58 o 
  -1  12   2      183.34      174.79     21.00 o 
   0  12   2       60.93       60.00     13.81 o 
   1  12   2      309.85      296.58     24.67 o 
   2  12   2      397.49      369.39     29.94 o 
   3  12   2       60.81       47.68     10.24 o 
   4  12   2      209.06      202.97     21.54 o 
   5  12   2      164.40      160.36     24.01 o 
   6  12   2       81.78      110.97     20.40 o 
   7  12   2        1.50       29.87     16.64 o 
   8  12   2       64.44       68.97     24.31 o 
   9  12   2       32.49       37.47     20.75 o 
  -8  13   2        0.25       19.82     15.82 o 
  -7  13   2        2.95        4.21     13.99 o 
  -6  13   2        0.13       30.70     12.83 o 
  -5  13   2        1.14       22.31     15.99 o 
  -4  13   2      176.98      140.43     25.36 o 
  -3  13   2        7.55       27.65     12.66 o 
  -2  13   2        2.29       10.19     12.05 o 
  -1  13   2      283.13      234.57     32.64 o 
   0  13   2       27.79        7.14     13.94 o 
   1  13   2      241.65      203.98     23.56 o 
   2  13   2       11.33       25.05      9.98 o 
   3  13   2       29.34       16.59     12.06 o 
   4  13   2        0.25       25.18     15.37 o 
   5  13   2        1.26        7.93     16.28 o 
   6  13   2       62.42      100.22     22.78 o 
   7  13   2       12.02       13.40     17.40 o 
   8  13   2       13.12       20.30     21.96 o 
  -7  14   2       14.02       11.48     26.74 o 
  -6  14   2       12.72       31.14     12.90 o 
  -5  14   2        0.11       -2.66     12.63 o 
  -4  14   2       28.26       44.08     17.01 o 
  -3  14   2       46.42       23.13     15.59 o 
  -2  14   2       23.74       22.07     19.02 o 
  -1  14   2        0.79       11.09     15.59 o 
   0  14   2       56.33       48.40     17.49 o 
   1  14   2        4.58       18.41     15.40 o 
   2  14   2        0.20        7.60     14.71 o 
   3  14   2       17.65       30.16     27.43 o 
   4  14   2       48.63       29.61     24.35 o 
   5  14   2       33.03       98.11     23.03 o 
   6  14   2       55.95      135.10     50.11 o 
  -5  15   2        0.80       17.55     16.26 o 
  -4  15   2        7.01       14.70     15.58 o 
  -3  15   2        5.01       21.48     16.23 o 
  -2  15   2        0.92        2.53     22.67 o 
  -1  15   2       96.87       92.69     21.37 o 
   0  15   2       30.70       43.91     17.53 o 
   1  15   2        1.45        0.48     17.24 o 
   2  15   2        0.86       -2.70     20.42 o 
   3  15   2       17.62       24.86     23.33 o 
   4  15   2        5.29        4.87     26.32 o 
  -2  16   2        0.01       -7.20     15.70 o 
  -1  16   2       43.13       40.56     19.04 o 
   0  16   2       32.52       40.95     17.63 o 
   1  16   2       43.64       44.36     25.49 o 
 -14   1   3        2.73       41.57     20.58 o 
 -13   1   3        6.59       43.07     19.07 o 
 -12   1   3       18.97        5.72     21.70 o 
 -10   1   3        1.14        7.08      8.76 o 
  -9   1   3       31.97       50.91      9.67 o 
  -8   1   3       31.72       35.37      7.88 o 
  -7   1   3        9.75       10.75      6.52 o 
  -6   1   3       68.46      103.45     10.26 o 
  -5   1   3     1204.00     1237.09     49.53 o 
  -4   1   3       62.05       94.81      8.46 o 
  -3   1   3     1960.83     1922.64     73.08 o 
  -2   1   3      430.71      419.68     19.61 o 
  -1   1   3     1637.03     1614.16     61.52 o 
   0   1   3       87.63      110.05      8.76 o 
   1   1   3      137.54      141.85     10.18 o 
   2   1   3      810.98      806.95     33.16 o 
   3   1   3      673.39      648.76     28.36 o 
   4   1   3       14.29       16.69      5.37 o 
   5   1   3     9024.84     8860.72    353.86 o 
   6   1   3       94.38      111.23     15.41 o 
   7   1   3        4.26       -2.21      8.76 o 
   8   1   3        2.81       10.82     10.61 o 
   9   1   3        4.11        6.74     11.39 o 
  10   1   3        3.19       20.10     13.23 o 
  11   1   3       80.51       66.07     17.74 o 
  12   1   3        5.50       28.94     16.82 o 
  13   1   3       28.06       18.68     17.46 o 
 -14   2   3        0.00       43.41     19.89 o 
 -13   2   3       40.45       95.09     20.55 o 
 -12   2   3      105.12       76.39     22.59 o 
 -11   2   3      246.69      220.65     22.12 o 
 -10   2   3      300.46      259.80     23.60 o 
  -9   2   3       28.00       39.10      8.95 o 
  -8   2   3        7.02        4.37      7.31 o 
  -7   2   3        3.72        3.39      5.93 o 
  -6   2   3      119.67      127.13     10.94 o 
  -5   2   3      122.98      137.75     10.65 o 
  -4   2   3     3800.80     3614.54    133.97 o 
  -3   2   3       76.74       84.24      7.40 o 
  -2   2   3      626.38      587.44     24.92 o 
  -1   2   3     1133.03     1123.60     44.17 o 
   0   2   3     1112.78     1089.60     43.07 o 
   1   2   3      307.49      313.97     16.32 o 
   2   2   3       45.09       43.06      6.05 o 
   3   2   3       19.79       27.27      5.36 o 
   4   2   3      444.01      451.23     22.44 o 
   5   2   3       23.88       14.45      7.47 o 
   6   2   3      111.51      135.06     14.13 o 
   7   2   3      129.18      172.77     19.99 o 
   8   2   3       88.99       85.39     15.98 o 
   9   2   3        9.62        0.33     11.35 o 
  10   2   3        0.19       12.35     12.61 o 
  11   2   3        5.81       10.96     15.01 o 
  12   2   3        0.11        6.77     15.02 o 
  13   2   3        0.30       -8.74     16.46 o 
 -14   3   3        0.05        8.34     19.49 o 
 -13   3   3       38.66       42.62     21.39 o 
 -12   3   3      103.60       98.98     15.48 o 
 -11   3   3      112.69       88.24     15.41 o 
 -10   3   3       11.11       27.95     10.70 o 
  -9   3   3      523.73      492.55     35.41 o 
  -8   3   3        6.87        2.18      7.14 o 
  -7   3   3       18.83       14.04      7.10 o 
  -6   3   3       12.34       17.88      7.28 o 
  -5   3   3       13.19       29.75      8.17 o 
  -4   3   3     1440.86     1474.46     63.57 o 
  -3   3   3      793.10      770.87     35.57 o 
  -2   3   3      620.67      642.07     26.98 o 
  -1   3   3      460.25      468.00     22.83 o 
   0   3   3     1476.14     1434.60     55.48 o 
   1   3   3      148.46      156.59     13.84 o 
   2   3   3      835.30      748.56     31.12 o 
   3   3   3        3.88        9.17      4.70 o 
   4   3   3       99.92      115.46      9.50 o 
   5   3   3       90.85       94.96     11.34 o 
   6   3   3      188.36      176.74     24.92 o 
   7   3   3      231.21      207.12     21.75 o 
   8   3   3        4.08       14.56     10.83 o 
   9   3   3        7.96       -3.77     10.77 o 
  10   3   3       24.47       39.48     14.33 o 
  11   3   3       28.01       28.41     15.17 o 
  12   3   3        7.83       13.17     15.17 o 
  13   3   3        0.90        4.29     16.22 o 
 -13   4   3       15.84       45.32     21.90 o 
 -12   4   3        1.05       16.39     10.79 o 
 -11   4   3       44.41       41.64     12.19 o 
 -10   4   3      262.04      195.27     27.72 o 
  -9   4   3      446.26      465.20     50.10 o 
  -8   4   3       36.04       41.21     15.82 o 
  -7   4   3      224.67      248.91     23.54 o 
  -6   4   3       65.09       64.80     10.35 o 
  -5   4   3       66.00       48.47      8.97 o 
  -4   4   3       41.72       35.49      7.45 o 
  -3   4   3      987.67     1070.12     47.76 o 
  -2   4   3      224.77      232.19     17.38 o 
  -1   4   3       54.72       76.12      9.50 o 
   0   4   3      534.69      537.13     24.15 o 
   1   4   3       66.30       87.53      7.89 o 
   2   4   3       41.08       50.49      6.54 o 
   3   4   3      275.93      299.91     17.12 o 
   4   4   3       71.21       90.55      9.11 o 
   5   4   3       30.71       30.14      7.70 o 
   6   4   3       81.56       96.94     12.01 o 
   7   4   3      291.70      310.75     27.59 o 
   8   4   3       58.55       56.81     13.09 o 
   9   4   3        8.92        7.51     11.17 o 
  10   4   3        6.21        6.10     13.34 o 
  11   4   3       42.81       34.90     17.25 o 
  12   4   3       54.89       50.17     18.05 o 
 -13   5   3        8.91      -14.70     18.49 o 
 -12   5   3        0.30        6.49     11.40 o 
 -11   5   3      100.31       87.70     14.99 o 
 -10   5   3       77.15       82.31     14.19 o 
  -9   5   3       46.65       31.45      8.99 o 
  -8   5   3        1.48       14.78      8.36 o 
  -7   5   3       17.30       18.82      7.71 o 
  -6   5   3       40.20       45.35     11.90 o 
  -5   5   3      212.04      238.35     20.91 o 
  -4   5   3        1.32       10.75      6.46 o 
  -3   5   3       69.00       91.41      9.57 o 
  -2   5   3      379.56      378.32     25.12 o 
  -1   5   3      919.25      955.62     44.02 o 
   0   5   3      171.71      210.57     15.74 o 
   1   5   3       29.60       36.03      5.94 o 
   2   5   3       12.49       24.69      5.79 o 
   3   5   3      280.34      314.29     18.50 o 
   4   5   3      148.96      173.56     13.12 o 
   5   5   3       88.09       93.01     13.34 o 
   6   5   3       82.72      108.58     13.22 o 
   7   5   3        1.56       -4.28      6.98 o 
   8   5   3        7.18       16.27     10.66 o 
   9   5   3        0.07       10.01     11.03 o 
  10   5   3       25.06       48.67     23.91 o 
  11   5   3        4.79        9.18     17.14 o 
  12   5   3       12.06        8.50     15.18 o 
 -13   6   3        1.42       46.52     50.24 o 
 -12   6   3       29.89       31.12     16.14 o 
 -11   6   3       41.12       43.17     17.43 o 
 -10   6   3        2.29       27.89     13.99 o 
  -9   6   3        6.48        2.22     10.42 o 
  -8   6   3       35.92       40.46     12.35 o 
  -7   6   3      167.27      207.21     22.49 o 
  -6   6   3       19.85       36.59     11.41 o 
  -5   6   3      298.64      289.40     26.44 o 
  -4   6   3       14.21       19.66      9.79 o 
  -3   6   3      152.59      156.29     21.24 o 
  -2   6   3        0.39        4.04      5.96 o 
  -1   6   3       11.35       38.65     10.99 o 
   0   6   3      207.84      212.72     16.44 o 
   1   6   3      415.46      376.14     19.88 o 
   2   6   3       69.80       86.17     10.00 o 
   3   6   3      490.76      570.70     28.16 o 
   4   6   3       94.09       81.02     11.20 o 
   5   6   3        0.07       -1.88      6.95 o 
   6   6   3        0.87        9.19      8.11 o 
   7   6   3       79.56       73.65     11.63 o 
   8   6   3        1.20      -15.51     10.34 o 
   9   6   3        7.40       15.42     11.95 o 
  10   6   3       69.22       84.57     21.77 o 
  11   6   3        0.02        5.32     15.14 o 
 -12   7   3        2.33       21.25     17.17 o 
 -11   7   3        0.10       21.88     15.14 o 
 -10   7   3       82.41       54.37     16.76 o 
  -9   7   3       13.11       13.26     13.94 o 
  -8   7   3      139.50      126.83     24.28 o 
  -7   7   3       52.67       34.11     12.88 o 
  -6   7   3     1069.05     1091.50     62.03 o 
  -5   7   3       18.54       23.85      9.95 o 
  -4   7   3       96.64      128.94     17.75 o 
  -3   7   3       28.28       29.31      9.66 o 
  -2   7   3        0.00       -5.67      7.14 o 
  -1   7   3       28.04       21.57      7.69 o 
   0   7   3       43.45       59.19      9.61 o 
   1   7   3      999.11      969.73     45.82 o 
   2   7   3       41.86       49.50      9.01 o 
   3   7   3       11.84       16.14      6.77 o 
   4   7   3      177.11      146.59     14.51 o 
   5   7   3        2.15       18.22      7.77 o 
   6   7   3        2.29        4.54      7.75 o 
   7   7   3        2.75       13.12      8.17 o 
   8   7   3       52.24       49.83     13.19 o 
   9   7   3       49.28       75.65     16.57 o 
  10   7   3       50.71       39.70     18.97 o 
  11   7   3        2.21       34.43     14.90 o 
 -12   8   3        0.23        3.72     14.24 o 
 -11   8   3       11.91        2.79     13.59 o 
 -10   8   3       24.60       20.12     24.46 o 
  -9   8   3        5.85       14.26     13.96 o 
  -8   8   3      276.86      307.54     30.04 o 
  -7   8   3      149.22      174.59     21.30 o 
  -6   8   3       16.83       19.57     12.43 o 
  -5   8   3      670.11      630.28     44.16 o 
  -4   8   3        8.32       15.52      9.73 o 
  -3   8   3        0.45        6.64      7.92 o 
  -2   8   3      181.44      168.62     18.72 o 
  -1   8   3        9.72       12.55      6.86 o 
   0   8   3       15.91       35.00     11.80 o 
   1   8   3       26.91       40.79      8.51 o 
   2   8   3       16.31       20.26      7.57 o 
   3   8   3      241.60      236.71     19.22 o 
   4   8   3        0.17       11.38      8.18 o 
   5   8   3        8.03       16.98      9.03 o 
   6   8   3        4.82       12.91      9.23 o 
   7   8   3       16.59       30.59     12.30 o 
   9   8   3        0.00        5.15     20.58 o 
  10   8   3        0.33       26.84     14.17 o 
  11   8   3       25.04       33.13     22.10 o 
 -11   9   3        0.53       23.55     16.41 o 
 -10   9   3       80.54      107.76     21.24 o 
  -8   9   3       49.87       79.64     17.14 o 
  -7   9   3       83.46       72.30     25.20 o 
  -6   9   3      156.98      138.53     23.42 o 
  -5   9   3       36.33       42.57     13.16 o 
  -4   9   3       63.53       75.52     14.05 o 
  -3   9   3        5.29        7.35      8.95 o 
  -2   9   3      302.53      283.56     25.96 o 
  -1   9   3        8.25        7.65      9.01 o 
   0   9   3      314.34      334.13     26.49 o 
   1   9   3       31.43       28.38      8.11 o 
   2   9   3        2.78        4.16      8.24 o 
   3   9   3      132.90      136.63     14.77 o 
   4   9   3      138.51      150.61     20.46 o 
   5   9   3       32.49       29.23     10.82 o 
   6   9   3        0.00      -10.67      8.88 o 
   7   9   3        5.19        3.45      9.72 o 
   8   9   3        0.50       14.74     16.64 o 
   9   9   3        2.32       11.52     14.05 o 
  10   9   3       81.99       87.49     35.76 o 
 -11  10   3        1.95       25.09     16.99 o 
 -10  10   3       43.43       52.94     24.30 o 
  -9  10   3        2.68        2.04     13.41 o 
  -8  10   3       31.13       63.45     28.94 o 
  -7  10   3      587.02      582.26     61.60 o 
  -6  10   3       30.78       24.72     12.04 o 
  -5  10   3      276.80      319.78     30.55 o 
  -4  10   3        9.29       18.34     10.42 o 
  -3  10   3       12.00       15.23     10.33 o 
  -2  10   3       42.22       41.90     11.87 o 
  -1  10   3       54.46       70.60     13.87 o 
   0  10   3      110.77      156.63     24.21 o 
   1  10   3      220.00      218.97     21.05 o 
   2  10   3      182.63      162.03     16.15 o 
   3  10   3        5.96       18.73      9.69 o 
   4  10   3       19.33       22.04     13.17 o 
   5  10   3        6.56       12.70     10.88 o 
   6  10   3        1.03        5.87     13.48 o 
   7  10   3        6.54        7.31     12.34 o 
   8  10   3        2.77        2.59     11.33 o 
   9  10   3      108.66      138.31     29.97 o 
  10  10   3       40.30       28.38     22.53 o 
 -10  11   3       42.71       19.69     17.27 o 
  -9  11   3        3.37       13.11     16.00 o 
  -8  11   3        0.88        5.23     13.34 o 
  -7  11   3       15.60       31.82     13.57 o 
  -6  11   3        4.19        6.72     10.33 o 
  -5  11   3       64.53       55.36     15.04 o 
  -4  11   3       38.57       26.95     12.52 o 
  -3  11   3       60.35       42.83     13.37 o 
  -2  11   3      372.59      307.65     28.79 o 
  -1  11   3      320.60      317.69     37.92 o 
   0  11   3      522.04      493.49     46.53 o 
   1  11   3      255.73      264.43     29.57 o 
   2  11   3        7.29       15.11      8.52 o 
   3  11   3       13.46       18.67     10.39 o 
   4  11   3       32.85       32.28     11.02 o 
   5  11   3       76.65      114.22     23.51 o 
   6  11   3        1.53       26.95     12.77 o 
   7  11   3      127.05      122.67     29.35 o 
   8  11   3       88.67      114.75     41.49 o 
   9  11   3       17.43       29.40     19.96 o 
  -9  12   3       52.78      105.32     23.43 o 
  -8  12   3        7.21       51.67     19.72 o 
  -7  12   3      100.49      115.58     20.80 o 
  -6  12   3       63.48       84.67     18.02 o 
  -5  12   3       20.22       33.93     19.83 o 
  -4  12   3        0.00       16.89     11.47 o 
  -3  12   3       68.28       38.66     20.96 o 
  -2  12   3       36.52       36.62     14.52 o 
  -1  12   3       38.00       44.66     12.81 o 
   0  12   3        3.34        7.48     10.48 o 
   1  12   3      508.45      429.66     34.96 o 
   2  12   3       75.79       65.05     17.66 o 
   3  12   3        1.28        3.49      9.48 o 
   4  12   3       43.74       15.44     13.27 o 
   5  12   3      103.37      107.88     17.99 o 
   6  12   3       20.62       13.93     12.67 o 
   7  12   3       32.70       51.49     30.84 o 
   8  12   3        0.55       26.95     35.33 o 
  -8  13   3       12.52        2.57     15.18 o 
  -7  13   3       18.73       33.87     13.52 o 
  -6  13   3       25.13       21.32     15.77 o 
  -5  13   3        4.85       -5.10     12.52 o 
  -4  13   3        0.45       12.65     12.97 o 
  -3  13   3       17.30       53.82     15.29 o 
  -2  13   3        5.17       27.73     13.48 o 
  -1  13   3        0.55        8.11     11.75 o 
   0  13   3      186.34      173.60     22.26 o 
   1  13   3        1.94        8.92     11.77 o 
   2  13   3       58.82       83.22     27.93 o 
   3  13   3       43.86       61.99     20.27 o 
   4  13   3       69.44       54.37     14.33 o 
   5  13   3      118.32      109.20     18.66 o 
   6  13   3        0.33       27.45     15.42 o 
   7  13   3        2.85       17.20     15.78 o 
  -6  14   3       20.00       41.44     16.11 o 
  -5  14   3        0.02       -1.12     13.06 o 
  -4  14   3        0.74       18.44     14.84 o 
  -3  14   3       65.95       45.01     15.53 o 
  -2  14   3       14.15       17.10     13.93 o 
  -1  14   3       11.26       16.24     12.81 o 
   0  14   3        0.04       22.81     14.04 o 
   1  14   3        1.91        5.67     12.17 o 
   2  14   3        4.74       46.35     16.04 o 
   3  14   3        7.23       -3.65     14.01 o 
   4  14   3       22.50       41.54     34.56 o 
   5  14   3        1.11       25.54     17.18 o 
  -4  15   3        3.05       23.15     14.52 o 
  -3  15   3       22.96       12.67     13.92 o 
  -2  15   3        0.41        1.41     15.32 o 
  -1  15   3        0.96        0.04     15.57 o 
   0  15   3        1.04       30.64     16.50 o 
   1  15   3        5.62        8.56     22.23 o 
   2  15   3       21.05       41.81     34.52 o 
   3  15   3       22.77       12.08     17.16 o 
 -13   0   4        6.62       15.72     24.86 o 
 -11   0   4       53.66       38.56     15.72 o 
  -8   0   4      193.93      253.01     52.12 o 
  -7   0   4      161.00      213.34    109.66 o 
  -6   0   4       18.21       26.95      9.77 o 
  -5   0   4       92.33      108.98     19.71 o 
  -4   0   4        1.68       -5.13      6.06 o 
  -3   0   4      879.00      968.13     56.43 o 
  -2   0   4        9.26        5.41      6.29 o 
  -1   0   4      467.37      471.39     43.36 o 
   0   0   4      135.08      146.47     26.51 o 
   1   0   4     1402.52     1301.12     73.19 o 
   2   0   4       62.46       70.59     13.13 o 
   3   0   4      182.69      165.84     17.77 o 
   4   0   4     4178.89     4132.59    218.66 o 
   5   0   4      222.27      244.40     32.54 o 
   6   0   4      127.21      146.06     25.63 o 
   7   0   4      177.42      207.16     39.69 o 
   8   0   4     1164.16     1018.30    145.38 o 
   9   0   4      144.22      169.98     54.81 o 
  10   0   4       54.17       54.78     22.40 o 
  11   0   4        0.41        6.09     21.46 o 
  12   0   4       90.58       97.95     29.65 o 
 -13   1   4       79.84      104.87     27.17 o 
 -12   1   4       11.40        4.24     12.73 o 
 -11   1   4       11.81       17.35     10.09 o 
 -10   1   4      337.40      308.07     31.21 o 
  -9   1   4      376.85      323.67     27.44 o 
  -8   1   4       79.24       77.02     11.04 o 
  -7   1   4       10.81       24.08     12.09 o 
  -6   1   4      737.10      724.11     33.89 o 
  -5   1   4        6.18       16.03      5.51 o 
  -4   1   4      236.38      292.56     22.95 o 
  -3   1   4      542.33      559.03     26.15 o 
  -2   1   4      214.47      244.35     15.29 o 
  -1   1   4     1248.73     1237.61     54.59 o 
   0   1   4       59.98       46.76      7.23 o 
   1   1   4      862.29      813.08     34.41 o 
   2   1   4       34.73       63.63      9.23 o 
   3   1   4      851.17      873.17     37.03 o 
   4   1   4     2334.45     2158.13     83.55 o 
   5   1   4       51.95       49.87     14.49 o 
   6   1   4        0.34       -3.90      8.04 o 
   7   1   4      107.88       93.28     15.90 o 
   8   1   4        4.49       16.26     12.48 o 
   9   1   4       45.34       40.99     15.61 o 
  10   1   4        3.51       -3.46     14.00 o 
  11   1   4       22.31       35.49     24.04 o 
  12   1   4        1.74        7.99     19.98 o 
 -13   2   4       18.11       37.31     16.69 o 
 -12   2   4       27.66       25.58     15.61 o 
 -11   2   4      202.49      167.84     19.80 o 
 -10   2   4       37.25       41.18     10.16 o 
  -9   2   4      217.69      222.29     22.89 o 
  -8   2   4      624.92      558.34     38.46 o 
  -7   2   4       55.74       56.21     10.04 o 
  -6   2   4       55.02       42.27      9.44 o 
  -5   2   4      478.37      498.55     25.43 o 
  -4   2   4       32.85       57.36      7.39 o 
  -3   2   4       31.75       47.10      6.85 o 
  -2   2   4     1664.56     1686.13     65.67 o 
  -1   2   4       70.81       75.79      8.97 o 
   0   2   4      245.81      269.65     18.24 o 
   1   2   4       51.33       57.49      7.51 o 
   2   2   4       50.93       43.55      7.13 o 
   3   2   4       19.71       15.77      5.84 o 
   4   2   4     1205.20     1143.88     52.38 o 
   5   2   4       64.40       75.70     13.69 o 
   6   2   4      348.24      359.19     30.05 o 
   7   2   4        9.10        5.47      8.63 o 
   8   2   4      240.78      255.80     26.12 o 
   9   2   4       12.15       31.93     14.83 o 
  10   2   4       12.36       31.91     15.35 o 
  11   2   4       16.42       27.28     19.92 o 
  12   2   4        4.43       27.90     17.74 o 
 -13   3   4        0.12       18.38     18.50 o 
 -12   3   4       31.67       27.66     15.32 o 
 -11   3   4       27.51       33.31     10.68 o 
 -10   3   4      180.77      137.00     21.41 o 
  -9   3   4       33.36       42.45      9.99 o 
  -8   3   4      131.74      128.90     14.05 o 
  -7   3   4       83.39       87.10     12.37 o 
  -6   3   4      617.36      540.81     32.68 o 
  -5   3   4      476.22      540.19     51.35 o 
  -4   3   4       27.41       43.72      7.35 o 
  -3   3   4      833.28      837.55     43.39 o 
  -1   3   4      186.11      200.03     16.62 o 
   0   3   4      389.82      395.10     20.93 o 
   1   3   4       44.86       44.76      8.99 o 
   2   3   4      544.61      592.20     32.24 o 
   3   3   4      458.81      506.11     49.94 o 
   4   3   4      292.26      354.00     24.22 o 
   5   3   4        3.03       -2.39      6.12 o 
   6   3   4      269.47      253.57     23.69 o 
   7   3   4       11.22       30.40     11.15 o 
   8   3   4       43.30       34.01     13.67 o 
   9   3   4       21.49       12.90     12.48 o 
  10   3   4       23.29       28.31     16.12 o 
  11   3   4        5.08       15.34     16.03 o 
  12   3   4        8.68       14.59     17.66 o 
 -12   4   4        8.97       -0.68     24.61 o 
 -11   4   4       33.35       41.19     14.94 o 
 -10   4   4      251.23      226.03     32.05 o 
  -9   4   4      438.94      410.32     37.96 o 
  -8   4   4        1.51       16.89      9.04 o 
  -7   4   4      710.36      621.89     45.90 o 
  -6   4   4      880.36      859.22     58.00 o 
  -5   4   4        2.24        0.78      5.84 o 
  -4   4   4      466.36      510.92     33.01 o 
  -3   4   4        2.57       -3.23      5.52 o 
  -2   4   4       13.36       24.78      5.13 o 
  -1   4   4      405.86      460.03     24.30 o 
   0   4   4       49.67       49.36      7.24 o 
   1   4   4      224.35      240.66     15.64 o 
   2   4   4       16.27       10.49      5.70 o 
   3   4   4      183.95      199.39     15.58 o 
   4   4   4        1.96        0.53      6.11 o 
   5   4   4        1.36        3.65      6.92 o 
   6   4   4       78.47      102.76     13.36 o 
   7   4   4        1.39       -0.01     11.28 o 
   8   4   4        4.87       10.10     10.46 o 
   9   4   4        6.18       34.85     14.04 o 
  10   4   4       45.87       84.21     21.61 o 
  11   4   4        3.72       68.72     43.27 o 
  12   4   4        0.05       14.13     15.69 o 
 -13   5   4        0.28       32.69     37.47 o 
 -12   5   4       75.59       68.97     22.96 o 
 -11   5   4        0.00       11.19     13.44 o 
 -10   5   4       27.86       28.88     11.40 o 
  -9   5   4       14.98       18.56     10.96 o 
  -8   5   4      150.40      154.00     22.44 o 
  -7   5   4       15.93        7.52      9.20 o 
  -6   5   4      671.53      735.56     51.34 o 
  -5   5   4       11.47       18.12      8.43 o 
  -4   5   4      298.75      353.37     48.28 o 
  -3   5   4        0.40       -2.01      7.73 o 
  -2   5   4        5.76       11.62      5.97 o 
  -1   5   4     2303.64     2132.97    102.98 o 
   0   5   4      735.74      799.08     39.45 o 
   1   5   4      351.56      371.16     20.26 o 
   2   5   4       57.62       62.34      8.18 o 
   3   5   4      202.52      228.61     15.66 o 
   4   5   4       40.18       47.65      9.33 o 
   5   5   4        1.29       -0.74      6.83 o 
   6   5   4      202.99      193.51     18.38 o 
   7   5   4       53.43       34.64     10.76 o 
   8   5   4        0.07       17.73     20.84 o 
   9   5   4        3.64       14.22     13.23 o 
  10   5   4       33.91       35.07     15.37 o 
  11   5   4        0.04        9.65     13.89 o 
 -12   6   4        8.88       26.84     25.46 o 
 -11   6   4        2.85       18.25     16.70 o 
 -10   6   4       10.49       11.01     11.61 o 
  -9   6   4      403.45      341.41     31.22 o 
  -8   6   4       34.43       41.27     12.75 o 
  -7   6   4        7.19       16.91      9.87 o 
  -6   6   4      108.59       73.55     13.37 o 
  -5   6   4       57.75       53.49     14.92 o 
  -4   6   4      153.38      126.15     18.87 o 
  -3   6   4      227.06      211.65     21.50 o 
  -2   6   4      119.58      122.83     15.93 o 
  -1   6   4       20.85       17.81      8.53 o 
   0   6   4        7.24        5.26      5.92 o 
   1   6   4       15.44       19.03      7.81 o 
   2   6   4      274.14      324.15     25.27 o 
   3   6   4      354.36      411.56     26.84 o 
   4   6   4       12.58       23.20      7.71 o 
   5   6   4       17.14       25.48      8.50 o 
   6   6   4       35.94       43.02     10.21 o 
   7   6   4        2.96        8.09      9.41 o 
   8   6   4       47.81       73.73     17.83 o 
   9   6   4       39.75       27.54     13.41 o 
  10   6   4        6.11        3.44     13.61 o 
  11   6   4        4.05       13.63     13.67 o 
 -12   7   4       32.28       29.62     16.21 o 
 -11   7   4       11.60       35.31     39.36 o 
 -10   7   4        1.81       10.35     13.71 o 
  -9   7   4        0.99        6.78     18.19 o 
  -8   7   4        1.48        6.38     10.64 o 
  -7   7   4      249.67      238.78     25.36 o 
  -6   7   4       82.87       63.32     14.02 o 
  -5   7   4       20.09       10.84     10.05 o 
  -4   7   4      304.87      293.83     26.99 o 
  -3   7   4      481.02      527.23     38.24 o 
  -2   7   4       17.02        4.36     12.70 o 
  -1   7   4       52.35       49.88     11.07 o 
   0   7   4      708.33      727.08     39.14 o 
   1   7   4      194.29      214.06     18.04 o 
   2   7   4      644.45      605.85     34.54 o 
   3   7   4       81.79       81.82     12.77 o 
   4   7   4       72.99       79.04     13.04 o 
   5   7   4       66.39       63.84     11.90 o 
   6   7   4       77.59       99.34     16.64 o 
   7   7   4       88.50      130.42     21.07 o 
   8   7   4       40.99       52.75     19.42 o 
   9   7   4        0.18       21.44     15.23 o 
  10   7   4        0.47        1.68     25.59 o 
  11   7   4        1.56       27.05     18.10 o 
 -11   8   4        1.50       33.59     16.18 o 
 -10   8   4        8.40       24.60     15.62 o 
  -9   8   4       20.34       35.75     13.94 o 
  -8   8   4        0.04        5.36     11.72 o 
  -6   8   4      152.67      149.50     24.02 o 
  -5   8   4        1.89       -4.49     10.11 o 
  -4   8   4       71.32       70.90     15.04 o 
  -3   8   4     1056.83     1048.24     60.56 o 
  -2   8   4       47.60       31.32      9.85 o 
  -1   8   4      464.90      465.15     35.20 o 
   0   8   4        1.87        5.27      7.40 o 
   1   8   4       24.27       40.58     12.80 o 
   2   8   4        2.27        3.26      7.33 o 
   3   8   4       16.89       15.44      8.39 o 
   4   8   4       18.90        6.01     13.14 o 
   5   8   4       26.47       25.41     10.22 o 
   6   8   4        0.44        7.89      9.96 o 
   7   8   4        1.07       12.03     10.43 o 
   8   8   4        5.61       16.68     15.53 o 
   9   8   4       17.79        2.62     23.92 o 
  10   8   4       23.26       56.80     23.78 o 
 -11   9   4        0.01       20.51     16.33 o 
 -10   9   4        0.00       11.51     15.77 o 
  -9   9   4        0.01       24.27     13.51 o 
  -8   9   4       10.10        1.84     12.81 o 
  -7   9   4      106.90       92.64     18.41 o 
  -6   9   4       39.40       35.96     18.41 o 
  -5   9   4       69.47       58.05     14.98 o 
  -4   9   4      716.88      716.32     49.99 o 
  -3   9   4      178.50      195.80     22.61 o 
  -2   9   4       28.71        6.99     11.43 o 
  -1   9   4       49.29       39.36     11.23 o 
   0   9   4      230.95      215.93     25.79 o 
   1   9   4       18.27       15.01      8.90 o 
   2   9   4       43.06       54.12     10.86 o 
   3   9   4       20.67       47.83     10.73 o 
   4   9   4       16.98       28.11     10.46 o 
   5   9   4        0.11       -1.70      9.95 o 
   6   9   4       62.99       51.03     13.28 o 
   8   9   4        0.21       -3.49     14.34 o 
   9   9   4       13.47       22.39     31.56 o 
  10   9   4       67.12      100.27     26.84 o 
 -10  10   4        7.95       61.30     19.32 o 
  -9  10   4       27.83       50.90     16.85 o 
  -8  10   4        6.83       10.26     13.10 o 
  -7  10   4       77.17      107.97     19.14 o 
  -6  10   4       50.55       37.59     14.54 o 
  -5  10   4       43.03       70.31     16.12 o 
  -4  10   4      788.64      748.96     52.20 o 
  -3  10   4       23.82       24.76     11.49 o 
  -2  10   4       47.19       47.22     12.97 o 
  -1  10   4        2.46       -1.23      9.13 o 
   0  10   4        0.18        6.67      9.51 o 
   1  10   4      226.45      222.56     22.47 o 
   2  10   4      341.87      338.21     25.53 o 
   3  10   4      265.83      243.04     28.65 o 
   4  10   4       14.76       25.73     11.08 o 
   5  10   4        6.81        5.70     16.55 o 
   6  10   4        1.48       -0.25     11.45 o 
   7  10   4       29.89       39.06     13.76 o 
   8  10   4        2.63       11.31     14.85 o 
   9  10   4       39.87       50.30     17.13 o 
  -9  11   4        3.45       -4.90     23.76 o 
  -8  11   4       30.12       46.13     17.84 o 
  -7  11   4      109.02      114.05     21.96 o 
  -6  11   4       37.02       39.24     15.13 o 
  -5  11   4        1.50        6.94     12.52 o 
  -4  11   4        0.77       17.58     11.60 o 
  -3  11   4       15.89       31.12     12.49 o 
  -2  11   4       16.68       24.87     12.16 o 
  -1  11   4       70.03       57.43     14.92 o 
   0  11   4      285.60      314.09     29.51 o 
   1  11   4        7.75       24.51     11.63 o 
   2  11   4        7.23        2.01     10.97 o 
   3  11   4       15.41       52.81     19.45 o 
   4  11   4      305.98      342.27     31.56 o 
   5  11   4       23.47       47.65     13.65 o 
   6  11   4        6.97       14.85     13.83 o 
   7  11   4        4.28       14.79     14.62 o 
   8  11   4       41.44       72.68     25.50 o 
  -8  12   4        0.48       17.92     14.36 o 
  -7  12   4        0.21       20.21     14.45 o 
  -6  12   4        0.01       -1.65     13.63 o 
  -5  12   4        3.28       -0.91     11.48 o 
  -4  12   4       13.67       25.73     13.90 o 
  -3  12   4        6.18        8.35     12.47 o 
  -2  12   4        7.89       20.75     12.55 o 
  -1  12   4       65.44       62.23     14.29 o 
   0  12   4      106.62      101.70     17.39 o 
   1  12   4       51.17       17.96     11.68 o 
   2  12   4       14.77      -11.76     11.53 o 
   3  12   4       35.34       24.04     16.30 o 
   4  12   4      115.75      113.53     21.67 o 
   5  12   4        4.12       18.32     13.61 o 
   6  12   4       25.34       34.36     18.42 o 
   7  12   4       65.28       85.56     30.56 o 
  -7  13   4        9.06       44.52     22.17 o 
  -6  13   4        8.26       19.05     14.51 o 
  -5  13   4       13.66       23.54     14.60 o 
  -4  13   4        7.98       29.98     24.63 o 
  -3  13   4        0.02        9.06     13.26 o 
  -2  13   4       98.52       91.80     22.44 o 
  -1  13   4        9.69       31.76     13.26 o 
   0  13   4        0.85       17.05     13.21 o 
   1  13   4      147.58      101.62     16.14 o 
   2  13   4        4.58       38.51     25.38 o 
   3  13   4      136.26      156.10     23.54 o 
   4  13   4       45.87       55.83     17.95 o 
   5  13   4        0.08       -5.44     14.82 o 
   6  13   4        5.62       40.72     15.20 o 
  -5  14   4       36.10       28.72     19.58 o 
  -4  14   4       31.89       51.90     16.43 o 
  -3  14   4       31.25       21.91     15.76 o 
  -2  14   4       23.27       35.85     14.42 o 
  -1  14   4        0.27       18.25     14.11 o 
   0  14   4       12.49       39.50     14.68 o 
   1  14   4        1.91       25.51     14.96 o 
   2  14   4       17.40       33.47     15.79 o 
   3  14   4       42.85       41.80     27.00 o 
   4  14   4        0.01       32.74     17.06 o 
  -2  15   4        0.44       -5.12     12.90 o 
  -1  15   4        0.03        0.45     13.92 o 
   0  15   4       24.43       31.88     15.15 o 
   1  15   4       13.13       25.97     25.98 o 
 -13   1   5       10.57       42.51     18.24 o 
 -12   1   5       13.14       22.62     11.27 o 
 -11   1   5        2.72      -14.55      9.70 o 
 -10   1   5        0.02        6.95      9.18 o 
  -9   1   5       87.99       85.57     16.28 o 
  -8   1   5      229.81      209.67     21.59 o 
  -7   1   5      142.84      145.10     15.20 o 
  -6   1   5       74.71       57.43     12.34 o 
  -5   1   5       64.04       68.71      8.77 o 
  -4   1   5       63.50       59.82      8.48 o 
  -3   1   5      348.50      403.47     22.71 o 
  -2   1   5       83.30      109.99     11.03 o 
  -1   1   5      874.46      816.80     39.41 o 
   0   1   5     1389.48     1333.44     53.67 o 
   1   1   5      244.74      272.11     18.21 o 
   2   1   5        0.04       -5.07      6.35 o 
   3   1   5       18.51       28.14      6.98 o 
   4   1   5        0.01       -1.70      6.75 o 
   5   1   5      134.54      151.33     17.97 o 
   6   1   5        4.44        5.52      9.10 o 
   7   1   5     1739.26     1561.15     82.40 o 
   8   1   5       65.04       48.49     14.10 o 
   9   1   5        0.00        9.65     14.43 o 
  10   1   5        0.66       14.07     15.10 o 
  11   1   5       25.23       23.63     17.09 o 
 -13   2   5       22.34       36.92     17.90 o 
 -12   2   5        0.34       17.87     12.24 o 
 -11   2   5        9.21        6.43      9.90 o 
 -10   2   5       14.83       -2.36      9.32 o 
  -9   2   5      377.69      320.59     33.02 o 
  -8   2   5      160.21      198.87     18.92 o 
  -7   2   5      292.66      284.46     22.24 o 
  -6   2   5       50.23       71.58     10.76 o 
  -5   2   5        2.45        0.11      6.31 o 
  -4   2   5        6.35       14.04      6.08 o 
  -3   2   5      574.61      599.81     29.60 o 
  -2   2   5     1287.19     1342.38     54.38 o 
  -1   2   5      109.13      122.81     13.12 o 
   0   2   5       39.88       42.26     11.25 o 
   1   2   5        8.89       25.04      7.99 o 
   2   2   5       42.01       44.74      8.03 o 
   3   2   5       49.98       37.91      7.77 o 
   4   2   5       30.02       58.63     10.33 o 
   5   2   5        2.87        8.03      9.36 o 
   6   2   5      118.67      105.25     17.01 o 
   7   2   5      212.33      159.28     20.82 o 
   8   2   5       34.47       36.99     13.65 o 
   9   2   5       25.82       59.52     16.20 o 
  10   2   5        0.01        4.93     15.40 o 
  11   2   5        3.23       -2.72     16.22 o 
 -13   3   5       22.28       37.94     26.87 o 
 -12   3   5        0.78       28.64     16.77 o 
 -11   3   5       19.53       26.07     14.11 o 
 -10   3   5       30.51       50.51     14.78 o 
  -9   3   5      190.64      195.24     21.43 o 
  -8   3   5       58.85       77.86     17.37 o 
  -7   3   5     1125.33     1035.95     57.11 o 
  -6   3   5      172.93      190.77     26.33 o 
  -5   3   5        2.67       11.43      7.21 o 
  -4   3   5      371.84      424.31     26.07 o 
  -3   3   5        0.65        5.85      6.28 o 
  -2   3   5      227.69      279.37     22.98 o 
  -1   3   5       50.65       68.16      8.50 o 
   0   3   5      152.76      153.17     15.11 o 
   1   3   5       21.04       24.08      6.96 o 
   2   3   5      137.81      123.16     11.79 o 
   3   3   5       61.39       65.83     10.61 o 
   4   3   5       10.67       15.76      8.54 o 
   5   3   5        6.60       11.79      9.36 o 
   6   3   5        0.08        9.54      9.45 o 
   7   3   5       20.68       30.23     12.52 o 
   8   3   5       14.39       20.30     13.47 o 
   9   3   5      143.38      172.22     28.83 o 
  10   3   5        2.73       10.04     15.57 o 
  11   3   5        8.97        2.34     16.36 o 
 -12   4   5       68.08       24.36     17.40 o 
 -11   4   5       43.98       33.22     28.75 o 
 -10   4   5       11.49       16.42     21.30 o 
  -9   4   5       22.41       50.06     14.18 o 
  -8   4   5      569.70      598.04     66.81 o 
  -7   4   5       34.88       26.92     11.55 o 
  -6   4   5      257.56      273.78     29.28 o 
  -5   4   5       79.51      119.99     16.68 o 
  -4   4   5      164.82      144.12     17.54 o 
  -3   4   5      385.80      395.72     31.21 o 
  -2   4   5       15.30       23.69     10.14 o 
  -1   4   5      819.43      785.04     45.36 o 
   0   4   5       56.50       67.93     10.35 o 
   1   4   5       94.91      111.51     11.93 o 
   2   4   5       76.94       74.62      9.63 o 
   3   4   5      108.52      129.50     13.98 o 
   4   4   5       50.28       38.01      9.22 o 
   5   4   5        4.02        5.47      8.35 o 
   6   4   5       20.36       15.14     10.79 o 
   7   4   5       17.93       28.92     13.07 o 
   8   4   5        6.60        3.74     12.40 o 
   9   4   5       15.09       15.76     14.32 o 
  10   4   5        4.86       15.34     15.65 o 
  11   4   5        0.75       19.08     15.84 o 
 -12   5   5        2.52        0.09     17.69 o 
 -11   5   5        8.39       25.01     13.21 o 
 -10   5   5       15.79       25.01     18.39 o 
  -9   5   5      238.06      248.84     26.79 o 
  -8   5   5        4.81       11.95      9.86 o 
  -7   5   5        0.07        1.05      8.95 o 
  -6   5   5        8.03       14.19      9.10 o 
  -5   5   5        3.50        5.85     12.85 o 
  -4   5   5       40.19       28.86     10.30 o 
  -3   5   5      265.12      250.59     30.61 o 
  -2   5   5        0.00        6.85      7.92 o 
  -1   5   5        1.28        2.02      6.63 o 
   0   5   5      211.89      232.88     19.01 o 
   1   5   5      367.15      425.06     27.29 o 
   2   5   5        5.31       14.99      7.13 o 
   3   5   5        6.86       13.41      7.77 o 
   4   5   5        0.04       11.38      8.31 o 
   5   5   5       53.30       49.78     10.76 o 
   6   5   5      213.89      151.98     19.12 o 
   7   5   5        4.94       12.25     10.66 o 
   8   5   5        5.57       25.20     13.11 o 
   9   5   5        5.41       15.61     23.01 o 
  10   5   5        0.33        9.80     14.74 o 
  11   5   5        0.15       -7.17     13.66 o 
 -12   6   5       14.36       39.06     18.03 o 
 -11   6   5        0.01       18.73     12.59 o 
 -10   6   5        9.42       17.55     11.66 o 
  -9   6   5       60.72       41.91     13.53 o 
  -8   6   5        3.43        2.38      9.78 o 
  -7   6   5        4.36        3.94      9.41 o 
  -6   6   5        6.64       29.02     11.05 o 
  -5   6   5      250.60      216.89     23.48 o 
  -4   6   5        1.14       -0.08      9.24 o 
  -3   6   5      119.29      126.77     26.22 o 
  -2   6   5      372.34      370.82     45.21 o 
  -1   6   5       28.53       30.54     11.23 o 
   0   6   5        1.70       -0.78      6.77 o 
   1   6   5        0.19        2.82      7.20 o 
   2   6   5       68.58       46.92      9.89 o 
   3   6   5       14.20       10.00      7.94 o 
   4   6   5       53.86       57.16     16.24 o 
   5   6   5      209.17      201.88     21.29 o 
   6   6   5        1.55       20.60     11.74 o 
   7   6   5        8.83        8.85     12.16 o 
   8   6   5        1.64       11.08     20.16 o 
   9   6   5       27.95       40.08     15.79 o 
  10   6   5       10.01       33.12     18.57 o 
 -11   7   5       10.44        4.10     13.33 o 
 -10   7   5      132.54      125.15     19.88 o 
  -9   7   5        4.20        9.82     11.72 o 
  -8   7   5      132.79      165.28     25.91 o 
  -7   7   5       37.32       27.67     11.17 o 
  -6   7   5       63.04       58.61     17.64 o 
  -5   7   5      163.43      154.54     33.57 o 
  -4   7   5      379.96      392.37     34.09 o 
  -3   7   5       85.41       69.94     13.64 o 
  -2   7   5      446.89      388.53     32.35 o 
  -1   7   5        0.01        3.79      8.70 o 
   0   7   5      265.13      230.20     36.47 o 
   1   7   5        6.86       15.41      7.69 o 
   2   7   5      349.12      343.39     25.34 o 
   3   7   5      101.23       87.58     13.15 o 
   4   7   5       64.33       69.92     12.80 o 
   5   7   5       34.68       37.79     11.23 o 
   6   7   5        3.60       -1.79      9.22 o 
   7   7   5        1.40       21.11     13.80 o 
   8   7   5        0.01      -12.10     12.27 o 
   9   7   5        1.42       15.23     14.38 o 
  10   7   5        1.88       -5.78     16.38 o 
 -11   8   5        3.22       42.56     26.40 o 
 -10   8   5        9.01       32.14     13.62 o 
  -8   8   5       10.94        5.20     15.70 o 
  -7   8   5        3.75       -3.96     10.92 o 
  -6   8   5      166.16      164.34     22.81 o 
  -5   8   5       72.61       54.65     14.79 o 
  -4   8   5       42.56       22.76     11.56 o 
  -3   8   5     1119.04     1006.17     70.70 o 
  -2   8   5        7.93       10.06     13.48 o 
  -1   8   5      317.78      326.88     29.53 o 
   0   8   5        5.35       10.66     11.04 o 
   1   8   5       25.11       20.62      9.08 o 
   2   8   5       88.14       68.61     12.52 o 
   3   8   5        0.34        8.70      8.51 o 
   4   8   5       60.04       55.61     13.58 o 
   5   8   5       60.55       45.00     25.47 o 
   6   8   5        3.55        2.64     11.08 o 
   7   8   5        0.50       10.14     14.58 o 
   8   8   5        4.18       14.02     15.82 o 
   9   8   5        2.04       -0.87     19.06 o 
 -10   9   5        0.33       17.94     21.94 o 
  -9   9   5        0.01        3.58     12.57 o 
  -8   9   5        0.78        5.56     16.12 o 
  -7   9   5       44.16       44.31     15.22 o 
  -6   9   5      458.12      466.55     40.84 o 
  -5   9   5       11.19        6.05     12.03 o 
  -4   9   5      304.69      317.34     31.04 o 
  -3   9   5       29.92       33.59     13.21 o 
  -2   9   5       90.06       72.81     15.45 o 
  -1   9   5      175.09      166.63     20.79 o 
   0   9   5       63.88       68.92     14.44 o 
   1   9   5       16.37       13.96      8.90 o 
   2   9   5       43.69       24.76     12.09 o 
   3   9   5        3.02       -5.06      8.39 o 
   4   9   5       36.90       27.27     12.49 o 
   5   9   5       83.09       94.72     16.61 o 
   6   9   5        1.41        5.20     11.95 o 
   7   9   5       21.25       25.41     29.96 o 
   8   9   5        1.47        2.57     14.95 o 
   9   9   5        0.19       13.01     15.86 o 
  -9  10   5        9.19       15.56     14.21 o 
  -8  10   5       58.23       64.23     17.43 o 
  -7  10   5        5.82        7.64     13.42 o 
  -6  10   5       68.03      111.77     21.08 o 
  -5  10   5      219.68      220.16     27.36 o 
  -4  10   5       45.12       41.97     14.98 o 
  -3  10   5      278.79      248.40     27.68 o 
  -2  10   5       25.98       33.35     12.04 o 
  -1  10   5       13.39       14.67     18.15 o 
   0  10   5      182.02      149.71     20.84 o 
   1  10   5       47.31       23.55     10.18 o 
   2  10   5       42.02       28.11     15.02 o 
   3  10   5      304.00      389.67     53.70 o 
   4  10   5       13.29       11.85     11.73 o 
   5  10   5        2.68        2.16     11.22 o 
   6  10   5       21.58       17.95     12.42 o 
   7  10   5        1.73       18.57     14.51 o 
   8  10   5        0.09       15.78     23.93 o 
  -8  11   5       35.64       43.98     15.78 o 
  -7  11   5       25.20       38.99     17.66 o 
  -6  11   5        0.00        8.47     14.71 o 
  -5  11   5        3.28        1.66     13.53 o 
  -4  11   5        0.52        2.75     17.34 o 
  -3  11   5       71.02       67.80     15.30 o 
  -2  11   5        1.18        0.77     10.94 o 
  -1  11   5       24.53       29.94     12.64 o 
   0  11   5       30.41       28.59     12.17 o 
   1  11   5       14.47       13.74     28.67 o 
   2  11   5      135.73      120.35     26.25 o 
   3  11   5        8.58       27.93     12.71 o 
   4  11   5       11.97       34.05     21.94 o 
   5  11   5       56.21       83.20     20.65 o 
   6  11   5       56.27       58.34     22.65 o 
   7  11   5       31.88       60.44     18.77 o 
  -7  12   5        3.84        8.41     14.93 o 
  -6  12   5       39.71        7.53     15.34 o 
  -5  12   5        1.11        6.90     14.46 o 
  -4  12   5       31.18       56.73     17.72 o 
  -3  12   5       11.89       22.31     15.39 o 
  -2  12   5       10.55       21.12     12.77 o 
  -1  12   5        0.06        4.67     11.06 o 
   0  12   5       25.78       20.61     20.31 o 
   1  12   5       66.57       61.78     16.54 o 
   2  12   5       34.46        7.26     13.78 o 
   3  12   5       61.78       34.74     15.24 o 
   4  12   5       46.40       24.51     26.24 o 
   5  12   5        6.91       -1.03     14.89 o 
   6  12   5       27.01       49.06     19.26 o 
  -6  13   5        0.07      -17.56     14.56 o 
  -5  13   5       14.73       23.78     14.94 o 
  -4  13   5       10.07       18.74     14.87 o 
  -3  13   5        6.46       37.02     13.86 o 
  -2  13   5       44.13       73.07     16.49 o 
  -1  13   5        3.91       14.82     13.39 o 
   0  13   5       11.20       33.46     15.28 o 
   1  13   5       33.96       27.00     15.18 o 
   2  13   5        1.50      -11.33     16.75 o 
   3  13   5        0.03       11.84     15.39 o 
   4  13   5       11.21       22.55     15.19 o 
  -3  14   5       12.61       17.20     14.07 o 
  -2  14   5        4.20       35.13     14.21 o 
  -1  14   5        5.24       21.11     13.75 o 
   0  14   5        0.20       23.48     15.75 o 
   1  14   5        7.69       25.95     20.87 o 
   2  14   5        2.91       48.08     17.43 o 
 -12   0   6        0.50      -15.27     15.44 o 
 -11   0   6        3.42       17.33     19.99 o 
 -10   0   6      426.13      347.84     43.80 o 
  -9   0   6       87.34       83.06     21.65 o 
  -8   0   6      348.81      302.72     58.18 o 
  -7   0   6      522.30      470.44     50.69 o 
  -6   0   6        6.11       37.60     14.95 o 
  -5   0   6       44.52       38.91     15.90 o 
  -4   0   6       29.15       43.46     19.94 o 
  -3   0   6        2.78       -6.38      8.99 o 
  -2   0   6      361.91      363.51     31.93 o 
  -1   0   6       89.21      100.01     20.29 o 
   0   0   6        8.12       -0.03     10.60 o 
   1   0   6        0.05      -13.12      8.76 o 
   2   0   6      300.10      328.75     30.74 o 
   3   0   6        7.27       36.32     11.90 o 
   4   0   6      178.10      181.39     29.78 o 
   5   0   6       14.11       20.87     13.50 o 
   6   0   6      308.90      245.03     37.04 o 
   7   0   6       93.16       95.46     23.00 o 
   8   0   6       38.98       20.00     27.43 o 
   9   0   6        0.00       -2.59     18.41 o 
  10   0   6      453.98      381.42     55.08 o 
 -12   1   6       46.80       56.05     15.65 o 
 -10   1   6        1.06        5.97     10.83 o 
  -9   1   6      210.69      187.14     21.82 o 
  -8   1   6      117.35      112.47     16.82 o 
  -7   1   6      643.94      631.56     43.96 o 
  -6   1   6      305.34      288.44     22.74 o 
  -5   1   6      100.14       84.87     12.09 o 
  -4   1   6        0.71       -6.69      6.69 o 
  -3   1   6      177.27      213.59     19.79 o 
  -2   1   6        3.98       13.59      6.83 o 
  -1   1   6       52.00       52.43      9.65 o 
   0   1   6        2.70       -2.14      7.74 o 
   1   1   6      535.58      487.94     29.00 o 
   2   1   6      203.02      200.96     17.77 o 
   3   1   6       45.06       54.76     10.86 o 
   4   1   6       44.09       41.48     10.87 o 
   5   1   6      159.42      145.29     20.47 o 
   6   1   6       95.67       78.95     16.54 o 
   7   1   6       33.91       29.05     12.71 o 
   8   1   6        1.19       14.44     12.40 o 
   9   1   6       37.71       26.56     14.74 o 
  10   1   6        6.10       14.44     15.85 o 
 -12   2   6        4.56       26.34     13.58 o 
 -11   2   6        7.60        1.70     13.46 o 
 -10   2   6        7.74       30.06     26.46 o 
  -9   2   6      195.03      209.40     27.53 o 
  -8   2   6        8.67        8.89     11.86 o 
  -7   2   6      298.42      332.23     29.18 o 
  -6   2   6     1034.78      974.34     49.80 o 
  -5   2   6       97.61      105.80     15.04 o 
  -4   2   6       62.72       60.46     10.75 o 
  -3   2   6       95.95      133.94     14.38 o 
  -2   2   6       30.58       34.74      8.04 o 
  -1   2   6        5.45       19.93      7.68 o 
   0   2   6      414.23      468.71     36.76 o 
   1   2   6       28.93       30.35      7.67 o 
   2   2   6        8.44        9.51      7.08 o 
   3   2   6       27.88       23.69      8.70 o 
   4   2   6       36.08       33.34     11.32 o 
   5   2   6       40.15       71.45     14.46 o 
   6   2   6      126.55      112.28     18.15 o 
   7   2   6        4.41       21.83     12.48 o 
   8   2   6       13.31       15.00     17.65 o 
   9   2   6        0.07       10.56     14.25 o 
  10   2   6      110.80       99.79     57.38 o 
 -12   3   6       18.91       37.52     14.76 o 
 -11   3   6        0.59        3.76     14.03 o 
 -10   3   6       41.62       35.10     14.72 o 
  -9   3   6      235.49      247.21     31.00 o 
  -8   3   6      281.33      288.68     27.27 o 
  -7   3   6        6.94        2.79     15.23 o 
  -6   3   6      366.37      365.15     31.23 o 
  -5   3   6      596.93      605.95     42.69 o 
  -4   3   6      680.53      688.40     45.38 o 
  -3   3   6      102.69      104.71     14.89 o 
  -2   3   6       38.26       28.02      8.89 o 
  -1   3   6       78.50       72.49     11.89 o 
   0   3   6        1.01        6.99      6.58 o 
   1   3   6      557.91      565.49     30.35 o 
   2   3   6       64.28       48.38      8.74 o 
   3   3   6       13.65       26.37      8.77 o 
   4   3   6       25.43       39.16     11.32 o 
   5   3   6       26.39       42.52     13.61 o 
   6   3   6       46.05       42.31     14.56 o 
   7   3   6        4.76       18.21     13.56 o 
   8   3   6       62.41       38.28     15.96 o 
   9   3   6        7.13       -0.15     14.14 o 
  10   3   6       35.77       54.86     16.82 o 
 -12   4   6        7.50       12.28     19.26 o 
 -11   4   6        1.97       -3.18     17.94 o 
 -10   4   6        0.03       -9.91     17.66 o 
  -9   4   6       16.50       18.10     13.73 o 
  -8   4   6      274.84      259.26     30.49 o 
  -7   4   6       32.22       23.45     17.77 o 
  -6   4   6      471.72      435.95     35.55 o 
  -5   4   6       46.31       35.30     14.06 o 
  -4   4   6      298.64      337.02     33.59 o 
  -3   4   6      213.24      182.37     20.38 o 
  -2   4   6       98.22      143.09     17.70 o 
  -1   4   6      120.59      131.72     25.52 o 
   0   4   6       26.36       35.66      8.80 o 
   1   4   6      559.98      576.42     35.17 o 
   2   4   6        5.64       -2.05      6.91 o 
   3   4   6        8.10        4.42      8.35 o 
   4   4   6      120.40      108.06     15.73 o 
   5   4   6        0.18      -14.82      9.88 o 
   6   4   6        1.16        5.46     12.33 o 
   7   4   6       16.52       16.80     18.33 o 
   8   4   6       89.79       73.08     22.19 o 
   9   4   6       25.09       39.58     23.09 o 
  10   4   6        1.67       22.01     18.75 o 
 -11   5   6        2.41       35.19     17.22 o 
 -10   5   6        5.03       10.21     15.95 o 
  -9   5   6       78.97       63.37     15.31 o 
  -8   5   6       69.41       62.18     18.29 o 
  -7   5   6       48.31       43.29     12.96 o 
  -6   5   6      323.05      345.56     32.31 o 
  -5   5   6       48.45       61.99     13.62 o 
  -4   5   6        5.68        9.38      9.73 o 
  -3   5   6       11.10        0.13      8.77 o 
  -2   5   6       76.06       98.67     15.52 o 
  -1   5   6       36.39       32.37     10.60 o 
   0   5   6      110.85      101.80     16.28 o 
   1   5   6      123.20      115.40     13.77 o 
   2   5   6      343.85      299.59     26.35 o 
   3   5   6       14.79       15.59     12.37 o 
   4   5   6       31.76       28.75     12.78 o 
   5   5   6      125.76      109.21     18.95 o 
   6   5   6       33.76       12.69     12.15 o 
   7   5   6       36.00       45.55     17.73 o 
   8   5   6       57.40       64.24     19.29 o 
   9   5   6        8.57       19.33     18.36 o 
 -11   6   6       27.66       57.98     42.56 o 
 -10   6   6        0.86       15.43     12.82 o 
  -9   6   6       66.17       68.59     16.69 o 
  -8   6   6       63.53       86.54     17.12 o 
  -7   6   6       23.50       43.77     13.53 o 
  -6   6   6       51.65       70.87     16.06 o 
  -5   6   6       53.61       38.29     12.35 o 
  -4   6   6       26.69       37.98     12.14 o 
  -3   6   6        0.34       -1.60      8.49 o 
  -2   6   6       17.95        5.18      8.82 o 
  -1   6   6        0.19        8.99      9.24 o 
   0   6   6       14.28        7.03      9.30 o 
   1   6   6      296.25      295.97     23.80 o 
   2   6   6       41.16       36.92     11.26 o 
   3   6   6      394.04      392.29     32.26 o 
   4   6   6       43.72       39.85     16.71 o 
   5   6   6      147.33      128.10     21.50 o 
   6   6   6       36.62       41.25     17.90 o 
   7   6   6       50.95       38.86     16.89 o 
   8   6   6        6.65       22.71     21.43 o 
   9   6   6        3.47       38.49     28.08 o 
 -11   7   6        1.07       10.81     13.91 o 
 -10   7   6       60.81       64.96     21.65 o 
  -9   7   6        8.14       -8.53     12.62 o 
  -8   7   6        1.22       14.02     11.54 o 
  -7   7   6       28.66       37.67     14.35 o 
  -6   7   6        0.04       20.13     12.72 o 
  -5   7   6      130.36      115.35     19.38 o 
  -4   7   6      101.58      114.90     18.09 o 
  -3   7   6       11.18       13.37      9.82 o 
  -2   7   6      175.78      202.86     22.93 o 
  -1   7   6       19.61       31.60     12.10 o 
   0   7   6      302.24      260.21     25.80 o 
   1   7   6       50.10       49.77     14.02 o 
   2   7   6      226.27      219.66     22.47 o 
   3   7   6       42.06       56.87     18.19 o 
   4   7   6      309.93      297.33     32.68 o 
   5   7   6        9.26        5.02     12.44 o 
   6   7   6       36.22       39.92     22.35 o 
   7   7   6        1.45       24.17     15.36 o 
   8   7   6       34.43       33.07     16.62 o 
   9   7   6       12.45       50.69     49.38 o 
 -10   8   6        5.92       38.68     14.80 o 
  -9   8   6        5.74       25.56     14.34 o 
  -8   8   6        0.13       14.68     12.06 o 
  -7   8   6        9.04       27.62     14.08 o 
  -6   8   6        0.21        8.77     13.42 o 
  -5   8   6      227.54      207.82     24.68 o 
  -4   8   6      109.18      103.45     18.30 o 
  -3   8   6        0.18       11.12     10.94 o 
  -2   8   6       13.55       21.25     12.74 o 
  -1   8   6     1117.14     1059.94     82.89 o 
   0   8   6      249.55      280.97     32.09 o 
   1   8   6       51.57       28.44     20.30 o 
   2   8   6        6.89        5.70     10.57 o 
   3   8   6       32.72       45.49     12.90 o 
   4   8   6        5.68       15.00     11.07 o 
   5   8   6        3.42        5.48     10.93 o 
   6   8   6       14.46       22.21     14.98 o 
   7   8   6       14.34       50.23     17.32 o 
   8   8   6        0.04       11.21     14.83 o 
  -9   9   6       21.99       35.23     19.96 o 
  -8   9   6        0.98       -0.57     13.09 o 
  -7   9   6       37.51       23.16     15.02 o 
  -6   9   6       10.02       28.14     15.84 o 
  -5   9   6      265.34      262.60     39.25 o 
  -4   9   6        5.48       15.28     15.06 o 
  -3   9   6        3.82       12.34     12.20 o 
  -2   9   6      444.28      474.18     39.77 o 
  -1   9   6      111.03       90.43     21.84 o 
   0   9   6       26.65       14.19     12.47 o 
   1   9   6        2.37       -9.09     12.35 o 
   2   9   6        7.57       19.71     12.76 o 
   3   9   6        6.62       12.78     12.33 o 
   4   9   6        0.26        5.34     21.82 o 
   5   9   6       24.58       13.28     12.41 o 
   6   9   6        4.28        7.50     15.88 o 
   7   9   6        9.94       -7.16     15.47 o 
  -8  10   6       94.13       97.29     20.48 o 
  -7  10   6        3.79        0.99     14.27 o 
  -6  10   6       43.44       40.39     17.42 o 
  -5  10   6      130.56      108.33     20.97 o 
  -4  10   6       15.50       16.49     14.22 o 
  -3  10   6       39.22       22.54     15.17 o 
  -2  10   6      275.45      272.04     48.03 o 
  -1  10   6       67.05       68.43     15.67 o 
   0  10   6      124.58      123.55     19.13 o 
   1  10   6       37.15       55.60     18.48 o 
   2  10   6        0.33        5.57     16.99 o 
   3  10   6       23.37       31.91     14.99 o 
   4  10   6       22.62       34.03     16.29 o 
   5  10   6       89.20       46.63     17.65 o 
   6  10   6        9.48        3.16     15.69 o 
  -7  11   6       30.28       48.83     18.89 o 
  -6  11   6        0.05       -4.09     14.15 o 
  -5  11   6       77.32       79.57     19.17 o 
  -4  11   6        3.55        3.67     14.81 o 
  -3  11   6       21.64       53.56     16.59 o 
  -2  11   6        0.23        2.60     11.85 o 
  -1  11   6        8.34       27.06     12.72 o 
   0  11   6       20.43       31.60     15.64 o 
   1  11   6       16.79       30.59     17.01 o 
   2  11   6       60.72       78.66     18.76 o 
   3  11   6        1.19        1.51     14.21 o 
   4  11   6       52.02       87.96     18.50 o 
   5  11   6        1.30       16.01     16.84 o 
  -6  12   6        2.54       24.36     16.76 o 
  -5  12   6        0.33        3.03     14.97 o 
  -4  12   6        0.15        5.55     15.06 o 
  -3  12   6        0.08        2.90     13.87 o 
  -2  12   6        6.09       26.13     13.98 o 
  -1  12   6        7.30       27.59     13.38 o 
   0  12   6        4.33       -4.23     14.10 o 
   1  12   6        0.07       26.45     14.71 o 
   2  12   6       32.08       36.05     16.55 o 
   3  12   6       31.73       13.90     19.60 o 
   4  12   6        6.48        0.70     17.34 o 
  -3  13   6        0.17       21.74     14.14 o 
  -2  13   6        3.24       22.00     15.44 o 
  -1  13   6        1.23        6.30     13.22 o 
   0  13   6       21.61       30.38     15.42 o 
   1  13   6       33.02       14.41     18.18 o 
 -11   1   7       61.69       87.23     20.13 o 
 -10   1   7        5.17        2.54     12.98 o 
  -9   1   7       11.31       35.16     15.32 o 
  -8   1   7       11.00       25.57     12.56 o 
  -7   1   7      178.79      169.14     24.07 o 
  -6   1   7       95.72      130.41     26.41 o 
  -5   1   7      209.77      218.16     26.85 o 
  -4   1   7      231.74      238.08     20.87 o 
  -3   1   7        0.96       14.69      8.27 o 
  -2   1   7        1.26       -2.97      6.70 o 
  -1   1   7      105.89       85.17     10.93 o 
   0   1   7       62.83       46.54      9.47 o 
   1   1   7       23.51       18.30      8.14 o 
   2   1   7      172.77      164.98     17.00 o 
   3   1   7        3.01        5.84      9.39 o 
   4   1   7        0.10       15.72     12.14 o 
   5   1   7       17.87       40.85     11.96 o 
   6   1   7        2.65       11.28     11.63 o 
   7   1   7        0.20       23.56     17.62 o 
   8   1   7        0.01        8.59     13.65 o 
   9   1   7      304.66      288.78     31.89 o 
 -11   2   7       39.57       61.97     19.50 o 
 -10   2   7       53.70       56.44     16.86 o 
  -9   2   7        8.32        3.11     13.27 o 
  -8   2   7      133.19      143.56     23.29 o 
  -6   2   7      284.56      320.85     34.61 o 
  -5   2   7      270.76      369.46     32.28 o 
  -4   2   7      375.05      377.67     35.31 o 
  -3   2   7      258.61      252.39     25.16 o 
  -2   2   7       66.86       72.13     15.09 o 
  -1   2   7        9.13       11.81      8.07 o 
   0   2   7        1.63       10.67      9.18 o 
   1   2   7        0.93       10.55      7.56 o 
   2   2   7        1.20        4.00      7.97 o 
   3   2   7       17.95       20.00     11.28 o 
   4   2   7      101.32      100.07     16.57 o 
   5   2   7        0.34       -4.61     12.30 o 
   6   2   7       39.15       54.66     15.09 o 
   7   2   7       22.64       33.66     23.31 o 
   8   2   7       54.94       58.20     15.91 o 
   9   2   7       48.83       47.65     16.94 o 
 -11   3   7        2.18       44.72     16.32 o 
 -10   3   7       43.09       89.50     18.50 o 
  -9   3   7        4.30        8.49     13.69 o 
  -8   3   7        3.46       18.96     14.09 o 
  -7   3   7        0.20        6.65     12.89 o 
  -6   3   7      117.03      101.58     16.38 o 
  -5   3   7     1024.18      990.53     62.02 o 
  -4   3   7      110.43      106.45     19.00 o 
  -3   3   7      701.33      730.31     49.27 o 
  -2   3   7       20.82       26.72     11.30 o 
  -1   3   7        1.82       -0.13      8.99 o 
   0   3   7        2.09        7.73      8.79 o 
   1   3   7      149.00      177.31     21.64 o 
   2   3   7        6.93       23.39     10.11 o 
   3   3   7       53.82       50.09     12.30 o 
   4   3   7      101.36       62.62     15.83 o 
   5   3   7        2.97       34.54     16.36 o 
   6   3   7        0.26       24.78     18.48 o 
   7   3   7        2.80       19.94     14.08 o 
   8   3   7        0.60       14.30     15.68 o 
   9   3   7        6.98       60.33     23.71 o 
 -11   4   7       21.28       35.37     17.86 o 
 -10   4   7        1.43       19.22     19.18 o 
  -9   4   7        0.85      -19.23     16.38 o 
  -8   4   7       60.06       91.44     24.37 o 
  -7   4   7       37.79       37.52     13.56 o 
  -6   4   7       12.56       17.50     12.45 o 
  -5   4   7       47.45       44.13     12.94 o 
  -4   4   7      246.60      289.81     28.88 o 
  -3   4   7       14.71       -0.51     10.06 o 
  -2   4   7      527.39      483.68     49.18 o 
  -1   4   7       53.29       56.10     13.55 o 
   0   4   7      157.78      161.72     19.97 o 
   1   4   7      102.71       79.26     12.18 o 
   2   4   7      119.32      110.24     16.41 o 
   3   4   7        0.58        8.74     10.70 o 
   4   4   7       15.93       30.88     19.24 o 
   5   4   7      120.73       96.19     20.46 o 
   6   4   7       13.19        6.14     15.57 o 
   7   4   7        2.30       32.53     15.53 o 
   8   4   7       31.95       84.53     20.61 o 
 -10   5   7       34.22       36.30     21.00 o 
  -9   5   7        0.50        6.21     23.21 o 
  -8   5   7       20.40       58.88     15.72 o 
  -7   5   7      213.15      210.23     25.85 o 
  -6   5   7      234.64      207.68     26.64 o 
  -5   5   7       18.60       24.92     12.29 o 
  -4   5   7        3.93        4.77     10.00 o 
  -3   5   7       22.89       30.51     14.03 o 
  -2   5   7       73.62       54.58     13.24 o 
  -1   5   7       27.09       24.60     11.58 o 
   0   5   7       79.67       89.21     16.49 o 
   1   5   7       22.07       11.57     12.26 o 
   2   5   7       14.10       23.03     10.16 o 
   3   5   7       29.29       28.68     11.43 o 
   4   5   7        2.30       12.19     12.80 o 
   5   5   7        2.86       22.54     15.84 o 
   6   5   7       24.01       21.40     17.67 o 
   7   5   7        0.06       26.50     19.79 o 
   8   5   7       60.06       66.63     20.31 o 
 -10   6   7        6.38      -10.81     16.13 o 
  -9   6   7        0.99        8.08     13.33 o 
  -8   6   7        0.10       -0.63     13.02 o 
  -7   6   7       14.73        9.41     12.46 o 
  -6   6   7        8.43       21.57     13.31 o 
  -5   6   7        2.79       -9.46     11.76 o 
  -3   6   7       13.34       14.88     13.92 o 
  -2   6   7       38.20       30.12     11.90 o 
  -1   6   7       33.34       24.49     11.38 o 
   0   6   7       75.12       57.79     14.37 o 
   1   6   7        7.55       26.69     13.83 o 
   2   6   7       25.71       32.63     21.57 o 
   3   6   7        0.00        8.36     10.11 o 
   4   6   7        8.65       23.70     14.05 o 
   5   6   7        0.17      -17.16     15.69 o 
   6   6   7        0.74       20.20     14.93 o 
   7   6   7       46.03       48.69     16.23 o 
   8   6   7        3.68        7.78     20.10 o 
  -9   7   7       39.14       59.08     19.61 o 
  -8   7   7       39.35       62.70     22.15 o 
  -7   7   7       19.47       43.96     15.09 o 
  -6   7   7       18.29       39.98     14.52 o 
  -5   7   7       77.75       75.19     17.91 o 
  -4   7   7       10.23       25.88     12.05 o 
  -3   7   7        0.00       -3.08     10.80 o 
  -2   7   7      121.60      138.93     20.20 o 
  -1   7   7        2.69        8.39     12.64 o 
   0   7   7       17.36       41.55     15.96 o 
   1   7   7        4.02       -4.70     13.11 o 
   2   7   7      126.18      151.51     25.20 o 
   3   7   7       63.03       76.12     18.50 o 
   4   7   7        4.88       -4.35     10.67 o 
   5   7   7        0.38       22.51     15.68 o 
   6   7   7        0.61        6.15     15.11 o 
   7   7   7        0.02       -7.53     14.51 o 
  -9   8   7       25.09       35.50     19.46 o 
  -8   8   7        5.94       13.19     14.84 o 
  -7   8   7       44.64       72.26     16.88 o 
  -6   8   7        9.41       22.02     13.42 o 
  -5   8   7       19.75       23.00     19.00 o 
  -4   8   7       48.34       50.27     18.62 o 
  -3   8   7       99.43      119.69     19.09 o 
  -2   8   7      353.41      453.20     38.85 o 
  -1   8   7      118.63      139.28     19.88 o 
   0   8   7       24.51       52.93     22.02 o 
   1   8   7      299.59      296.17     36.07 o 
   2   8   7       38.54       36.51     16.61 o 
   3   8   7        6.08       -2.84     13.95 o 
   4   8   7        9.19       36.23     21.77 o 
   5   8   7        4.14        0.92     13.43 o 
   6   8   7       17.08       50.65     17.89 o 
  -8   9   7       12.89       33.27     15.27 o 
  -7   9   7       18.66        6.43     15.79 o 
  -6   9   7        3.48       -4.47     17.07 o 
  -5   9   7       16.79       12.05     13.93 o 
  -4   9   7      192.14      180.54     24.17 o 
  -3   9   7       75.08       89.27     16.81 o 
  -2   9   7      164.15      141.35     20.70 o 
  -1   9   7       28.42       72.27     18.21 o 
   0   9   7        2.26       13.12     20.15 o 
   2   9   7       85.85      148.17     24.28 o 
   3   9   7        5.10      -12.05     13.89 o 
   4   9   7       65.92       52.99     22.31 o 
   5   9   7       13.07       36.56     20.84 o 
   6   9   7        0.63       15.23     14.67 o 
  -7  10   7       31.90       48.09     16.57 o 
  -6  10   7       22.81        9.59     15.24 o 
  -5  10   7       30.75       51.82     17.16 o 
  -4  10   7        0.29        3.60     15.03 o 
  -3  10   7       38.72       45.38     15.76 o 
  -2  10   7       14.72       14.30     14.73 o 
  -1  10   7       25.22       34.57     15.05 o 
   0  10   7       32.65       37.25     17.33 o 
   1  10   7       20.78       14.45     17.51 o 
   2  10   7       48.81       59.51     17.95 o 
   3  10   7        8.23       16.29     24.18 o 
   4  10   7        3.59       19.06     15.22 o 
  -5  11   7        3.72        5.93     17.75 o 
  -4  11   7        0.83        2.66     14.30 o 
  -3  11   7       15.55        9.08     14.74 o 
  -2  11   7        3.51       22.34     14.01 o 
  -1  11   7        0.08       -4.23     15.25 o 
   0  11   7        0.60        6.43     14.75 o 
   1  11   7       36.45       35.40     16.72 o 
   2  11   7        0.82        7.81     14.95 o 
   3  11   7       33.82       38.49     25.12 o 
  -2  12   7        7.46       28.30     14.05 o 
  -1  12   7        1.06       -4.16     17.33 o 
   0  12   7        6.40       38.75     17.89 o 
 -10   0   8        4.09      -15.46     22.73 o 
  -9   0   8       11.75        8.80     19.91 o 
  -8   0   8       18.71       59.89     27.08 o 
  -7   0   8       28.68       13.33     27.94 o 
  -6   0   8        0.03      -10.17     22.30 o 
  -5   0   8      151.70      102.10     35.12 o 
  -4   0   8      121.25       73.99     32.30 o 
  -3   0   8       13.81        2.82     22.56 o 
  -2   0   8      209.06      158.59     37.94 o 
  -1   0   8       63.66       54.74     13.64 o 
   0   0   8       18.80       -6.83     14.81 o 
   1   0   8       27.03       40.62     15.78 o 
   2   0   8      156.20      122.34     38.36 o 
   3   0   8       39.49       51.83     24.56 o 
   4   0   8        7.54       35.65     16.80 o 
   5   0   8       41.50       72.47     22.98 o 
   6   0   8        2.61       41.54     18.15 o 
   7   0   8        1.63       -5.23     30.54 o 
 -10   1   8       96.87      134.38     29.56 o 
  -9   1   8        1.63       -8.82     16.96 o 
  -8   1   8        0.79       13.87     14.53 o 
  -7   1   8       39.41       42.05     16.78 o 
  -6   1   8        3.63       14.34     19.91 o 
  -5   1   8       17.94       26.37     14.65 o 
  -4   1   8       75.50       82.95     18.69 o 
  -3   1   8       30.76       20.73     11.37 o 
  -2   1   8       60.94       64.85     13.78 o 
  -1   1   8       54.42       64.00     16.64 o 
   0   1   8       62.78       44.34     15.47 o 
   1   1   8      122.12      148.78     30.95 o 
   2   1   8        0.44        8.83     11.95 o 
   3   1   8        0.03       21.05     13.24 o 
   4   1   8       10.57       33.61     17.05 o 
   5   1   8       12.46       20.97     11.81 o 
   6   1   8        4.06       22.99     13.98 o 
   7   1   8        1.78       22.66     14.26 o 
 -10   2   8        3.92       17.25     17.24 o 
  -9   2   8        5.12       21.32     21.08 o 
  -8   2   8        1.47        7.95     13.13 o 
  -7   2   8        0.44       -0.95     12.93 o 
  -6   2   8       25.06       28.55     15.92 o 
  -5   2   8      121.62      113.98     21.27 o 
  -4   2   8      327.25      329.86     30.67 o 
  -3   2   8       18.72       19.76     13.26 o 
  -2   2   8      126.65      110.98     16.98 o 
  -1   2   8       42.29       68.02     14.28 o 
   1   2   8        0.10        8.78      9.50 o 
   2   2   8       32.23       49.23     15.13 o 
   3   2   8       32.04       46.44     20.63 o 
   4   2   8       42.82       52.78     16.98 o 
   5   2   8       23.19       38.69     24.87 o 
   7   2   8       25.31       54.65     17.47 o 
 -10   3   8        4.73       13.00     14.54 o 
  -9   3   8        0.62       30.23     16.08 o 
  -8   3   8       44.77       59.93     22.40 o 
  -7   3   8      246.12      326.17     37.53 o 
  -6   3   8      149.17      193.87     36.18 o 
  -5   3   8        0.02        1.87     17.20 o 
  -4   3   8      282.14      298.91     29.48 o 
  -3   3   8      560.58      584.80     43.67 o 
  -2   3   8      320.11      295.73     29.12 o 
  -1   3   8       37.92       40.92     12.09 o 
   0   3   8       23.95       22.07     12.04 o 
   1   3   8        6.66       21.96     13.16 o 
   2   3   8        2.42       -0.95     10.13 o 
   3   3   8      176.21      172.12     25.74 o 
   4   3   8        3.18      -10.43     12.96 o 
   5   3   8       18.93       29.15     16.90 o 
   6   3   8        0.12       22.74     20.89 o 
   7   3   8        4.42       25.15     16.91 o 
  -9   4   8        2.27       17.04     17.34 o 
  -8   4   8       28.20       16.03     17.24 o 
  -7   4   8       66.16       54.02     23.61 o 
  -6   4   8        0.49       28.35     15.64 o 
  -5   4   8       24.93       30.40     14.15 o 
  -4   4   8      168.98      191.81     23.89 o 
  -3   4   8       46.28       22.69     15.54 o 
  -2   4   8      426.27      440.54     41.79 o 
  -1   4   8       95.13       66.34     16.01 o 
   0   4   8      169.19      127.65     19.00 o 
   1   4   8       59.74       47.74     16.23 o 
   2   4   8        4.92       13.12     14.48 o 
   3   4   8       43.36       53.72     32.06 o 
   4   4   8       34.67       41.80     20.30 o 
   5   4   8        1.01       -0.82     14.98 o 
   6   4   8        3.84       44.58     20.49 o 
   7   4   8        0.99       22.10     17.13 o 
  -9   5   8       61.91       49.22     17.68 o 
  -8   5   8       11.49       48.67     21.43 o 
  -7   5   8       18.94       44.98     18.42 o 
  -6   5   8       31.04       22.53     14.32 o 
  -5   5   8      216.53      242.21     27.60 o 
  -4   5   8       59.12       50.38     14.08 o 
  -3   5   8       37.97       61.70     24.16 o 
  -2   5   8        4.75        3.84     11.76 o 
  -1   5   8       67.60       68.02     15.84 o 
   0   5   8       76.93       87.99     33.45 o 
   1   5   8      115.93      131.43     22.87 o 
   2   5   8       26.90       16.41     15.33 o 
   3   5   8       51.33       65.33     25.17 o 
   4   5   8      118.24      117.17     25.23 o 
   5   5   8       41.50       23.66     20.87 o 
   6   5   8        7.58       16.19     16.17 o 
  -8   6   8       78.00       65.94     26.49 o 
  -7   6   8       21.68       30.92     15.09 o 
  -6   6   8        1.52        6.18     13.73 o 
  -5   6   8       47.81       41.27     15.33 o 
  -4   6   8       33.31       43.77     14.40 o 
  -3   6   8        0.02        5.32     12.03 o 
  -2   6   8       58.13       69.13     18.38 o 
   0   6   8      147.37      208.05     36.42 o 
   1   6   8       16.53       18.05     15.55 o 
   2   6   8        5.97       32.32     15.98 o 
   3   6   8      171.30      154.73     49.73 o 
   4   6   8       12.48       30.76     21.93 o 
   5   6   8      133.23       98.87     22.38 o 
   6   6   8       35.96       17.83     15.95 o 
  -8   7   8       79.83      102.34     22.71 o 
  -7   7   8       21.49       40.58     15.71 o 
  -6   7   8        0.62       25.73     15.22 o 
  -5   7   8       32.38       52.48     20.65 o 
  -4   7   8        8.37       18.03     12.86 o 
  -3   7   8        3.38       -3.89     12.09 o 
  -2   7   8       70.50      107.43     18.40 o 
  -1   7   8       45.32       52.68     24.15 o 
   0   7   8       81.26       80.15     22.13 o 
   1   7   8       10.39       25.41     17.02 o 
   2   7   8      186.96      234.66     43.55 o 
   3   7   8       66.52       36.90     19.19 o 
   4   7   8       62.93       24.43     23.75 o 
   5   7   8       17.66       29.68     20.44 o 
  -7   8   8       10.67       12.62     16.14 o 
  -6   8   8        5.81       -5.03     13.57 o 
  -5   8   8        3.35       25.57     14.17 o 
  -4   8   8        7.90       42.45     14.18 o 
  -3   8   8       90.00      112.16     20.06 o 
  -2   8   8        0.23       -3.08     13.18 o 
  -1   8   8       17.82       37.31     15.41 o 
   0   8   8        0.12       15.57     19.70 o 
   1   8   8      351.25      370.16     42.29 o 
   2   8   8       35.47       70.68     19.76 o 
   3   8   8        8.53       31.73     18.64 o 
   4   8   8        9.77       32.03     20.23 o 
  -6   9   8        9.33       -0.19     14.43 o 
  -5   9   8       10.76        9.26     17.41 o 
  -4   9   8        0.16       29.74     16.17 o 
  -3   9   8       26.09       36.78     18.91 o 
  -2   9   8        3.15       24.00     14.03 o 
  -1   9   8        1.07       -6.98     13.99 o 
   0   9   8      167.93      188.40     27.04 o 
   1   9   8        4.33       14.15     19.82 o 
   2   9   8        1.02        7.60     41.04 o 
   3   9   8        0.32       -9.72     14.87 o 
  -4  10   8        1.68      -13.53     12.54 o 
  -3  10   8       74.02       62.98     17.27 o 
  -2  10   8        3.80       25.47     20.18 o 
  -1  10   8       22.59       49.60     19.28 o 
   0  10   8        0.88       57.31     21.16 o 
   1  10   8       42.95       51.51     26.78 o 
  -8   1   9        1.77       16.11     20.80 o 
  -7   1   9        1.11        9.83     20.81 o 
  -6   1   9       18.40       28.15     22.90 o 
  -5   1   9       11.88       10.25     20.62 o 
  -4   1   9        5.40       15.06     21.10 o 
  -3   1   9        2.67        0.64     18.55 o 
  -2   1   9      259.77      174.98     48.53 o 
  -1   1   9       32.81       48.41     18.46 o 
   0   1   9       14.74       16.70     14.26 o 
   1   1   9        0.44       24.47     13.66 o 
   2   1   9       13.61       50.71     15.34 o 
   3   1   9       14.31       13.23     23.41 o 
   4   1   9        9.33       43.89     31.19 o 
   5   1   9       11.73       42.29     17.56 o 
  -8   2   9       27.53       10.46     19.27 o 
  -7   2   9       24.18       36.67     24.95 o 
  -6   2   9       12.05       13.47     21.69 o 
  -5   2   9        0.21        7.92     15.59 o 
  -4   2   9       20.50        6.18     16.08 o 
  -3   2   9       51.29       78.66     31.31 o 
  -2   2   9       33.20       36.97     13.70 o 
  -1   2   9      252.43      216.62     24.69 o 
   0   2   9       54.13       37.76     20.58 o 
   1   2   9       69.13       60.21     45.20 o 
   2   2   9       11.76       44.34     15.51 o 
   3   2   9        8.21       13.33     15.52 o 
   4   2   9       39.93       46.83     20.65 o 
   5   2   9        7.34       14.54     19.19 o 
  -8   3   9       44.49      112.83     51.73 o 
  -7   3   9       29.53       10.48     21.20 o 
  -6   3   9       13.15       41.30     26.80 o 
  -5   3   9       48.41       57.04     22.42 o 
  -4   3   9      142.04      128.54     28.29 o 
  -3   3   9      127.92      159.75     26.07 o 
  -2   3   9        0.86       22.80     14.86 o 
  -1   3   9      271.55      280.81     31.51 o 
   0   3   9        3.65       -4.44     17.07 o 
   1   3   9       54.73       46.29     17.69 o 
   2   3   9       34.28       54.09     24.60 o 
   3   3   9        8.05       19.67     14.42 o 
   4   3   9       18.95       36.40     16.23 o 
   5   3   9        0.26       15.58     16.87 o 
  -7   4   9       84.17      107.19     32.05 o 
  -6   4   9        3.20       53.52     18.83 o 
  -5   4   9       56.47       73.84     19.92 o 
  -4   4   9       29.54       50.19     16.86 o 
  -3   4   9       94.83       98.55     21.66 o 
  -2   4   9        0.73       10.51     13.15 o 
  -1   4   9        0.38       10.23     12.72 o 
   0   4   9      148.06      113.37     21.12 o 
   1   4   9        0.07       16.38     17.09 o 
   2   4   9        1.97       25.97     22.40 o 
   3   4   9       10.96        8.91     23.05 o 
   4   4   9        5.59       35.78     25.97 o 
  -7   5   9        6.30       20.34     18.79 o 
  -6   5   9       33.23       68.37     18.90 o 
  -5   5   9       34.18       22.79     14.45 o 
  -4   5   9       85.57       58.55     20.02 o 
  -3   5   9        2.96       30.93     13.90 o 
  -2   5   9        0.17       24.39     14.17 o 
  -1   5   9        0.03       23.30     22.49 o 
   0   5   9        0.38       20.35     14.73 o 
   1   5   9       17.23        6.43     15.91 o 
   2   5   9       42.07       96.05     29.19 o 
   3   5   9        3.64       37.32     35.07 o 
   4   5   9        9.27      -25.18     28.58 o 
  -6   6   9        9.70       26.79     14.93 o 
  -5   6   9        0.00        3.42     13.85 o 
  -4   6   9        6.76        8.57     13.44 o 
  -3   6   9        0.08       18.86     13.88 o 
  -2   6   9        0.02       10.66     13.09 o 
  -1   6   9       19.67       44.51     16.04 o 
   1   6   9        8.92      -12.02     15.79 o 
   2   6   9       20.40       20.33     22.10 o 
   3   6   9       10.37       -0.54     25.08 o 
  -5   7   9        2.14       14.80     14.03 o 
  -4   7   9        8.29       -4.07     13.54 o 
  -3   7   9        0.71       11.61     13.71 o 
  -2   7   9       12.20       15.36     14.37 o 
  -1   7   9        6.87       25.65     25.04 o 
   0   7   9       36.58       42.04     16.51 o 
   1   7   9       16.97        9.27     22.27 o 
   2   7   9        0.20       16.70     18.37 o 
  -3   8   9        7.15       23.95     15.08 o 
  -2   8   9        6.75       12.99     16.42 o 
  -1   8   9       47.77       21.61     16.06 o 
  -5   0  10        3.07       15.89     28.88 o 
  -4   0  10        1.13       14.61     30.84 o 
  -3   0  10        1.30      -13.33     28.37 o 
  -5   1  10        2.72      -14.07     20.09 o 
  -4   1  10       50.20      -25.38     27.77 o 
  -3   1  10       10.81       63.06     22.78 o 
  -2   1  10        0.79       24.23     56.56 o 
  -1   1  10       21.66       76.04     30.25 o 
   1   1  10       15.23       44.09     32.04 o 
  -5   2  10       40.33       91.06     26.71 o 
  -4   2  10       36.79      107.10     62.33 o 
  -3   2  10       43.49       41.89     23.17 o 
  -2   2  10      103.57      138.01     54.08 o 
  -1   2  10       69.88      123.46     40.16 o 
   0   2  10       47.35       24.09     33.07 o 
   1   2  10        4.96      -16.32     32.13 o 
  -4   3  10       11.13       34.64     32.34 o 
  -3   3  10        2.36       18.39     21.42 o 
  -2   3  10       73.67       95.55     27.15 o 
  -1   3  10       69.67       64.87     23.15 o 
   0   3  10       98.05      116.13     21.88 o 
   1   3  10       13.66       89.11     43.15 o 
  -3   4  10        3.03       25.40     18.86 o 
  -2   4  10      125.94      170.49     26.37 o 
  -1   4  10       22.62       16.61     26.17 o 
   0   4  10       84.91      139.59     21.62 o 
                                                 
